# Supplementary material for: A partial Drp1 knockout improves autophagy flux independent of mitochondrial function
Source: Mol Neurodegener. 2024 Mar 19;19:26. doi: 10.1186/s13024-024-00708-w (PMC10953112; doi:10.1186/s13024-024-00708-w)
Supplement: Supplementary file 4 — Supplementary Material 4: Supplementary file 1-RNAseq data [file 13024_2024_708_MOESM1_ESM.xlsx]

## Sheet: Raw Counts
gene_id	WT_CTL_F1	WT_CTL_F2	WT_CTL_F3	WT_CTL_F4	WT_CTL_M5	WT_CTL_M6	WT_CTL_M7	WT_CTL_M8	WT_Mn_F9	WT_Mn_F10	WT_Mn_F11	WT_Mn_F12	WT_Mn_M13	WT_Mn_M14	WT_Mn_M15	WT_Mn_M16	gene_name	gene_chr	gene_start	gene_end	gene_strand	gene_length	gene_biotype	gene_description	tf_family
ENSMUSG00000064351	320084	371287	432658	342583	371155	362275	390602	481645	363685	375116	385052	496755	509517	427108	338120	420221	mt-Co1	MT	5328	6872	+	1545	protein_coding	mitochondrially encoded cytochrome c oxidase I [Source:MGI Symbol;Acc:MGI:102504]	-
ENSMUSG00000041607	170648	172767	194891	168612	170922	189487	198599	213782	182281	181561	223373	219165	211861	208206	154454	169004	Mbp	18	82475146	82585637	+	8403	protein_coding	myelin basic protein [Source:MGI Symbol;Acc:MGI:96925]	-
ENSMUSG00000064370	133414	148889	174768	141067	146925	142714	153775	183114	154453	155500	154375	190692	193878	169186	127382	152808	mt-Cytb	MT	14145	15288	+	1144	protein_coding	mitochondrially encoded cytochrome b [Source:MGI Symbol;Acc:MGI:102501]	-
ENSMUSG00000064341	114761	133394	154684	124948	131738	130090	131003	155504	139964	133609	150393	170367	168772	155775	115465	129221	mt-Nd1	MT	2751	3707	+	957	protein_coding	mitochondrially encoded NADH dehydrogenase 1 [Source:MGI Symbol;Acc:MGI:101787]	-
ENSMUSG00000031425	103019	109937	131569	108643	113054	109991	125884	139485	118177	103411	116482	135084	143483	119456	92516	111010	Plp1	X	136822671	136839733	+	5551	protein_coding	proteolipid protein (myelin) 1 [Source:MGI Symbol;Acc:MGI:97623]	-
ENSMUSG00000064367	88890	96452	120987	81803	109196	66555	101376	113282	98153	68830	52463	110411	136901	87814	88520	95433	mt-Nd5	MT	11742	13565	+	1824	protein_coding	mitochondrially encoded NADH dehydrogenase 5 [Source:MGI Symbol;Acc:MGI:102496]	-
ENSMUSG00000064363	80424	88575	107401	85018	90412	87830	94872	111753	94420	97095	94665	122696	121009	102720	80772	95002	mt-Nd4	MT	10167	11544	+	1378	protein_coding	mitochondrially encoded NADH dehydrogenase 4 [Source:MGI Symbol;Acc:MGI:102498]	-
ENSMUSG00000021268	115731	92159	132792	73133	95618	67759	122266	129594	97440	63288	39698	68951	135224	87666	81348	110182	Meg3	12	109541001	109571726	+	18089	lincRNA	maternally expressed 3 [Source:MGI Symbol;Acc:MGI:1202886]	-
ENSMUSG00000064345	78164	90617	101803	83598	89181	76563	88931	102702	85696	88187	81450	116715	111906	92751	72079	77294	mt-Nd2	MT	3914	4951	+	1038	protein_coding	mitochondrially encoded NADH dehydrogenase 2 [Source:MGI Symbol;Acc:MGI:102500]	-
ENSMUSG00000064339	69416	73579	90273	74274	73966	86260	96349	101971	71712	129201	96305	111592	98916	63485	68524	70527	mt-Rnr2	MT	1094	2675	+	1582	Mt_rRNA	mitochondrially encoded 16S rRNA [Source:MGI Symbol;Acc:MGI:102492]	-
ENSMUSG00000024661	62129	66490	83256	72065	63248	75372	74460	77608	66189	78618	100819	104224	91336	79084	54369	68345	Fth1	19	9982703	9985092	+	866	protein_coding	ferritin heavy polypeptide 1 [Source:MGI Symbol;Acc:MGI:95588]	-
ENSMUSG00000025203	68161	70039	84352	59408	64572	61170	71397	81786	72165	64729	61013	79149	91124	76812	57577	70552	Scd2	19	44293676	44306864	+	5453	protein_coding	stearoyl-Coenzyme A desaturase 2 [Source:MGI Symbol;Acc:MGI:98240]	-
ENSMUSG00000040907	68396	70473	72960	60983	62083	59314	76043	77844	66242	54929	47317	60017	72039	70115	54687	72380	Atp1a3	7	24978167	25005958	-	5958	protein_coding	ATPase, Na+/K+ transporting, alpha 3 polypeptide [Source:MGI Symbol;Acc:MGI:88107]	-
ENSMUSG00000029309	58693	63154	69798	57616	57785	60461	66290	75843	62634	58843	58625	66673	76426	70221	53156	62622	Sparcl1	5	104079111	104113733	-	2937	protein_coding	SPARC-like 1 [Source:MGI Symbol;Acc:MGI:108110]	-
ENSMUSG00000032517	53009	50534	72614	53542	51928	51285	62054	64874	54513	59174	57391	72205	78404	59187	45820	52324	Mobp	9	120149707	120181484	+	6849	protein_coding	myelin-associated oligodendrocytic basic protein [Source:MGI Symbol;Acc:MGI:108511]	-
ENSMUSG00000064337	43854	45544	56590	46250	43416	56539	60374	64669	45998	79611	63408	66850	62840	40128	44072	47941	mt-Rnr1	MT	70	1024	+	955	Mt_rRNA	mitochondrially encoded 12S rRNA [Source:MGI Symbol;Acc:MGI:102493]	-
ENSMUSG00000074657	48376	48234	60225	41878	48550	38748	58553	61549	48101	44396	28682	42404	62264	50212	39855	55461	Kif5a	10	127225696	127263348	-	6990	protein_coding	kinesin family member 5A [Source:MGI Symbol;Acc:MGI:109564]	-
ENSMUSG00000027273	41642	47870	51251	44880	42260	49780	54804	56750	46617	44521	53350	52006	53204	46631	36775	46916	Snap25	2	136713453	136782428	+	6791	protein_coding	synaptosomal-associated protein 25 [Source:MGI Symbol;Acc:MGI:98331]	-
ENSMUSG00000007097	46717	48132	48813	41966	44236	36978	43287	51541	43495	39394	40698	54049	50872	50022	37497	40884	Atp1a2	1	172271709	172298064	-	7038	protein_coding	ATPase, Na+/K+ transporting, alpha 2 polypeptide [Source:MGI Symbol;Acc:MGI:88106]	-
ENSMUSG00000015656	38835	41773	46539	41767	37380	43258	46921	51462	37165	52064	43046	49704	46081	42658	34495	45408	Hspa8	9	40800984	40810087	+	4301	protein_coding	heat shock protein 8 [Source:MGI Symbol;Acc:MGI:105384]	-
ENSMUSG00000001270	38348	43598	42000	38763	35301	42388	41878	43861	39748	43354	52292	48202	42125	47926	32214	41242	Ckb	12	111669361	111672338	-	2895	protein_coding	creatine kinase, brain [Source:MGI Symbol;Acc:MGI:88407]	-
ENSMUSG00000036564	37224	42658	42776	37604	34098	40936	44192	48456	39987	38186	42805	41977	41994	45180	32498	43024	Ndrg4	8	95676980	95715119	+	4893	protein_coding	N-myc downstream regulated gene 4 [Source:MGI Symbol;Acc:MGI:2384590]	-
ENSMUSG00000026576	36691	40031	40816	36406	34398	39893	44006	48196	37817	37834	39699	42201	42604	42045	31369	42844	Atp1b1	1	164437109	164458355	-	3081	protein_coding	ATPase, Na+/K+ transporting, beta 1 polypeptide [Source:MGI Symbol;Acc:MGI:88108]	-
ENSMUSG00000044349	42918	37098	49081	33405	36731	33535	45054	52838	39983	29866	20886	34904	50485	42383	32350	45825	Snhg11	2	158375638	158386145	+	8521	protein_coding	small nucleolar RNA host gene 11 [Source:MGI Symbol;Acc:MGI:2441845]	-
ENSMUSG00000001175	34969	39619	40196	33893	34465	36116	39901	45460	35596	36321	36987	43588	43450	40224	32004	39785	Calm1	12	100199435	100209814	+	4706	protein_coding	calmodulin 1 [Source:MGI Symbol;Acc:MGI:88251]	-
ENSMUSG00000002985	35669	32574	42845	34910	32196	44882	39038	43039	34069	41972	48616	41957	43474	43798	33224	37498	Apoe	7	19696109	19699188	-	2138	protein_coding	apolipoprotein E [Source:MGI Symbol;Acc:MGI:88057]	-
ENSMUSG00000026473	35904	36753	37762	31834	33408	33068	35916	42182	36141	43923	39469	43348	41502	43090	30784	34003	Glul	1	153899944	153909723	+	3323	protein_coding	glutamate-ammonia ligase (glutamine synthetase) [Source:MGI Symbol;Acc:MGI:95739]	-
ENSMUSG00000022892	35893	35656	40073	32098	33493	35015	38895	43830	35742	35054	30888	35762	40232	39343	31021	41172	App	16	84949685	85173766	-	12996	protein_coding	amyloid beta (A4) precursor protein [Source:MGI Symbol;Acc:MGI:88059]	-
ENSMUSG00000034994	33866	35051	38518	32746	32515	35839	36327	41797	34619	36791	36815	38577	39888	40405	30896	39316	Eef2	10	81176631	81182498	+	3324	protein_coding	eukaryotic translation elongation factor 2 [Source:MGI Symbol;Acc:MGI:95288]	-
ENSMUSG00000005089	40197	40820	44460	29032	39395	25238	40623	44959	37333	27857	21796	38709	47668	35772	30677	34901	Slc1a2	2	102658659	102790784	+	13133	protein_coding	solute carrier family 1 (glial high affinity glutamate transporter), member 2 [Source:MGI Symbol;Acc:MGI:101931]	-
ENSMUSG00000052727	41651	42809	41268	28372	42622	24506	42251	49339	34989	23355	18179	33682	44925	34216	35737	39219	Map1b	13	99421446	99516540	-	15846	protein_coding	microtubule-associated protein 1B [Source:MGI Symbol;Acc:MGI:1306778]	-
ENSMUSG00000037742	30803	28009	38363	32163	29293	36924	33863	40098	29964	39083	36503	37811	41425	38867	29130	38789	Eef1a1	9	78478449	78489151	-	2493	protein_coding	eukaryotic translation elongation factor 1 alpha 1 [Source:MGI Symbol;Acc:MGI:1096881]	-
ENSMUSG00000027254	39789	40924	41815	28817	39397	25560	41029	45780	37025	24721	18831	33330	43259	35598	32055	36502	Map1a	2	121289600	121310832	+	12166	protein_coding	microtubule-associated protein 1 A [Source:MGI Symbol;Acc:MGI:1306776]	-
ENSMUSG00000032294	30180	34652	35727	31176	29734	34076	35288	38926	32284	32924	34040	34108	37266	37072	28271	35513	Pkm	9	59656368	59679375	+	5001	protein_coding	pyruvate kinase, muscle [Source:MGI Symbol;Acc:MGI:97591]	-
ENSMUSG00000064368	25477	28996	37429	29013	33522	31614	32005	36393	34372	30626	33052	42894	42702	31866	27458	31125	mt-Nd6	MT	13552	14070	-	519	protein_coding	mitochondrially encoded NADH dehydrogenase 6 [Source:MGI Symbol;Acc:MGI:102495]	-
ENSMUSG00000006651	30863	32689	33589	29634	28614	32985	33177	35270	30651	33539	36843	36033	34090	36838	26195	33161	Aplp1	7	30434982	30445535	-	3017	protein_coding	amyloid beta (A4) precursor-like protein 1 [Source:MGI Symbol;Acc:MGI:88046]	-
ENSMUSG00000017390	28883	33422	34768	28681	27907	30184	31498	34294	29407	34996	35027	39051	37248	33636	26134	28621	Aldoc	11	78322968	78327781	+	3263	protein_coding	aldolase C, fructose-bisphosphate [Source:MGI Symbol;Acc:MGI:101863]	-
ENSMUSG00000014602	35103	32855	36283	26548	34331	25925	36334	41258	32331	26600	18550	29021	38841	34719	29943	37181	Kif1a	1	93015464	93101951	-	9330	protein_coding	kinesin family member 1A [Source:MGI Symbol;Acc:MGI:108391]	-
ENSMUSG00000004207	29381	29036	33081	27998	27598	32054	31909	36747	29518	31054	32832	33211	32679	34208	25422	32057	Psap	10	60277627	60302597	+	2744	protein_coding	prosaposin [Source:MGI Symbol;Acc:MGI:97783]	-
ENSMUSG00000023944	29794	29696	33663	28076	26573	29307	34472	36872	27560	33827	27055	32506	33385	30471	24053	31405	Hsp90ab1	17	45567775	45573271	-	2999	protein_coding	heat shock protein 90 alpha (cytosolic), class B member 1 [Source:MGI Symbol;Acc:MGI:96247]	-
ENSMUSG00000051391	29923	32066	32488	27359	26906	28238	30832	34901	28879	29366	27044	31289	31502	31565	23974	31257	Ywhag	5	135908409	135934616	-	5500	protein_coding	tyrosine 3-monooxygenase/tryptophan 5-monooxygenase activation protein, gamma polypeptide [Source:MGI Symbol;Acc:MGI:108109]	-
ENSMUSG00000021270	26258	28016	31055	28022	25397	27821	32091	35514	26173	35690	29201	34238	32306	28436	24160	29977	Hsp90aa1	12	110690605	110702728	-	3931	protein_coding	heat shock protein 90, alpha (cytosolic), class A member 1 [Source:MGI Symbol;Acc:MGI:96250]	-
ENSMUSG00000025393	24555	28661	29776	28120	24761	30956	30068	34547	26851	30843	34027	31935	32018	32652	23419	30199	Atp5b	10	128083273	128090391	+	4237	protein_coding	ATP synthase, H+ transporting mitochondrial F1 complex, beta subunit [Source:MGI Symbol;Acc:MGI:107801]	-
ENSMUSG00000024758	26102	27640	30361	25934	26332	27564	29619	33541	27174	28636	25998	30106	31958	29376	23174	30969	Rtn3	19	7425901	7483289	-	5030	protein_coding	reticulon 3 [Source:MGI Symbol;Acc:MGI:1339970]	-
ENSMUSG00000019370	25517	28745	30135	25415	24107	28504	28595	31849	26062	27261	29794	31513	30517	29093	22706	28144	Calm3	7	16915379	16924114	-	2423	protein_coding	calmodulin 3 [Source:MGI Symbol;Acc:MGI:103249]	-
ENSMUSG00000030695	25071	25900	28435	25402	23445	30084	28310	31177	25384	29491	29893	27716	29533	30229	22228	28876	Aldoa	7	126795234	126800751	-	2911	protein_coding	aldolase A, fructose-bisphosphate [Source:MGI Symbol;Acc:MGI:87994]	-
ENSMUSG00000063077	29815	30039	31375	22075	30121	18852	30474	35235	28034	19432	13987	25126	34193	27667	23952	28277	Kif1b	4	149176319	149307693	-	17608	protein_coding	kinesin family member 1B [Source:MGI Symbol;Acc:MGI:108426]	-
ENSMUSG00000037852	22778	22084	30688	21926	21741	29328	27602	29217	23476	29633	25698	24812	29905	27892	20202	28379	Cpe	8	64592542	64693054	-	2609	protein_coding	carboxypeptidase E [Source:MGI Symbol;Acc:MGI:101932]	-
ENSMUSG00000102869	24629	26341	28351	21607	23283	24333	26168	31992	24745	25146	22487	26274	29663	28048	21987	28321	2900097C17Rik	2	156388065	156392979	-	4915	lincRNA	RIKEN cDNA 2900097C17 gene [Source:MGI Symbol;Acc:MGI:1914767]	-
ENSMUSG00000058297	25439	26372	27086	22203	23956	23389	27302	29447	24635	23362	19979	24324	28341	27729	21273	29085	Spock2	10	60106219	60135198	+	5533	protein_coding	sparc/osteonectin, cwcv and kazal-like domains proteoglycan 2 [Source:MGI Symbol;Acc:MGI:1891351]	-
ENSMUSG00000026825	26115	25539	27644	22277	21924	23736	29336	29514	24557	20962	20097	23909	27354	26344	19139	29163	Dnm1	2	32308471	32353338	-	5249	protein_coding	dynamin 1 [Source:MGI Symbol;Acc:MGI:107384]	-
ENSMUSG00000030337	22515	29182	26614	24057	22799	23553	26384	29771	25269	21294	30894	31347	27439	26712	20249	22175	Vamp1	6	125215551	125245964	+	10167	protein_coding	vesicle-associated membrane protein 1 [Source:MGI Symbol;Acc:MGI:1313276]	-
ENSMUSG00000018593	23605	22146	28099	21319	21341	24431	25474	27976	23291	28826	21714	28270	31687	26686	18886	24228	Sparc	11	55394500	55423183	-	3788	protein_coding	secreted acidic cysteine rich glycoprotein [Source:MGI Symbol;Acc:MGI:98373]	-
ENSMUSG00000022054	23269	33528	25985	22537	24114	18893	25258	29212	24257	17687	22436	29848	25950	24359	22087	19922	Nefm	14	68082590	68124846	-	5782	protein_coding	neurofilament, medium polypeptide [Source:MGI Symbol;Acc:MGI:97314]	-
ENSMUSG00000033615	23221	26920	27347	23316	22748	24667	26755	29033	24643	22993	24505	27096	27368	25439	18726	23703	Cplx1	5	108518554	108550024	-	2189	protein_coding	complexin 1 [Source:MGI Symbol;Acc:MGI:104727]	-
ENSMUSG00000062591	22515	23594	25444	22964	23030	23451	25635	28482	25558	21218	22392	25855	27512	26631	19733	25330	Tubb4a	17	57080066	57087782	-	2228	protein_coding	tubulin, beta 4A class IVA [Source:MGI Symbol;Acc:MGI:107848]	-
ENSMUSG00000026797	23257	24191	25635	20964	22681	22475	25987	28602	23618	21533	19079	24199	26310	25900	19647	27250	Stxbp1	2	32787602	32847245	-	4997	protein_coding	syntaxin binding protein 1 [Source:MGI Symbol;Acc:MGI:107363]	-
ENSMUSG00000004558	20167	19880	28610	19968	19504	21660	22603	23594	20341	27526	21887	28099	31592	23452	17487	22509	Ndrg2	14	51905271	51914158	-	3397	protein_coding	N-myc downstream regulated gene 2 [Source:MGI Symbol;Acc:MGI:1352498]	-
ENSMUSG00000040785	22766	22216	24995	20571	22185	18814	25712	28419	20977	19529	13595	20089	26969	23157	19636	26229	Ttc3	16	94370618	94469343	+	16220	protein_coding	tetratricopeptide repeat domain 3 [Source:MGI Symbol;Acc:MGI:1276539]	-
ENSMUSG00000015090	22763	11877	17505	31423	19046	26028	9596	24872	13527	14583	43983	20468	16822	26659	14299	17590	Ptgds	2	25466709	25470046	-	1649	protein_coding	prostaglandin D2 synthase (brain) [Source:MGI Symbol;Acc:MGI:99261]	-
ENSMUSG00000016349	21046	21886	23118	19582	19324	21309	23711	23997	20321	20736	21245	22416	22812	22778	17036	23161	Eef1a2	2	181147653	181157014	-	2084	protein_coding	eukaryotic translation elongation factor 1 alpha 2 [Source:MGI Symbol;Acc:MGI:1096317]	-
ENSMUSG00000025428	19058	22217	22039	20049	18036	22356	21960	24523	20116	21406	23700	21807	23069	24233	17634	22882	Atp5a1	18	77773729	77782869	+	3135	protein_coding	ATP synthase, H+ transporting, mitochondrial F1 complex, alpha subunit 1 [Source:MGI Symbol;Acc:MGI:88115]	-
ENSMUSG00000020483	20958	24324	24709	18716	19478	20143	22603	25911	20820	21233	19294	22266	23275	21864	19283	21380	Dynll2	11	87979525	87987533	-	2736	protein_coding	dynein light chain LC8-type 2 [Source:MGI Symbol;Acc:MGI:1915347]	-
ENSMUSG00000019923	18414	19301	22761	19866	18523	23406	22344	26106	19790	24464	20125	20900	24096	23559	18172	24584	Zwint	10	72654845	72674964	+	4434	protein_coding	ZW10 interactor [Source:MGI Symbol;Acc:MGI:1289227]	-
ENSMUSG00000028833	21120	21291	22324	19171	19197	20995	21271	23336	20454	22219	21130	20463	22160	24290	16196	22347	Ncdn	4	126743750	126753438	-	3710	protein_coding	neurochondrin [Source:MGI Symbol;Acc:MGI:1347351]	-
ENSMUSG00000020315	22810	21726	24337	17588	22232	15289	23454	26616	20465	15644	11623	19214	25100	21050	18374	21896	Sptbn1	11	30099395	30268175	-	17492	protein_coding	spectrin beta, non-erythrocytic 1 [Source:MGI Symbol;Acc:MGI:98388]	-
ENSMUSG00000041329	21004	22151	23563	18675	19034	16198	21390	22968	20576	19203	16072	25152	23954	22336	16075	19121	Atp1b2	11	69599736	69605942	-	4085	protein_coding	ATPase, Na+/K+ transporting, beta 2 polypeptide [Source:MGI Symbol;Acc:MGI:88109]	-
ENSMUSG00000106106	19594	23528	20506	13778	18324	22155	16310	23550	20520	14846	14825	13253	26089	27898	19535	21895	CT010467.1	17	39846353	39848827	-	2466	rRNA	18s RNA, related sequence 5	-
ENSMUSG00000068923	18582	20226	21656	18738	18471	18843	20816	23481	20133	19784	19190	22363	23003	22730	17287	21758	Syt11	3	88744700	88775164	-	5205	protein_coding	synaptotagmin XI [Source:MGI Symbol;Acc:MGI:1859547]	-
ENSMUSG00000004267	18772	20170	21469	18319	17646	20028	21286	23571	18834	19170	20847	20153	21843	21919	16437	21144	Eno2	6	124760053	124769673	-	4705	protein_coding	enolase 2, gamma neuronal [Source:MGI Symbol;Acc:MGI:95394]	-
ENSMUSG00000057738	20339	21129	21838	16759	19534	16181	21836	24865	18925	16228	13362	19662	23360	20996	17675	22014	Sptan1	2	29965560	30031451	+	13362	protein_coding	spectrin alpha, non-erythrocytic 1 [Source:MGI Symbol;Acc:MGI:98386]	-
ENSMUSG00000030701	18104	19283	20307	19358	19178	20511	21867	22936	19470	20877	24021	24143	22847	22203	17145	19259	Plekhb1	7	100642892	100662414	-	3713	protein_coding	pleckstrin homology domain containing, family B (evectins) member 1 [Source:MGI Symbol;Acc:MGI:1351469]	-
ENSMUSG00000039953	19848	19710	21327	17590	17203	18469	21414	22729	19052	18499	16952	19039	21335	21460	15585	21295	Clstn1	4	149586468	149648899	+	4662	protein_coding	calsyntenin 1 [Source:MGI Symbol;Acc:MGI:1929895]	-
ENSMUSG00000026131	23079	22928	24599	15976	22040	12105	23075	25568	19022	13987	8998	18017	26450	18902	17638	20577	Dst	1	33908225	34308661	+	41155	protein_coding	dystonin [Source:MGI Symbol;Acc:MGI:104627]	-
ENSMUSG00000029467	18910	20966	21506	16445	18130	16023	21074	23331	18855	16839	14312	19453	21454	19505	15653	20172	Atp2a2	5	122453513	122502225	-	6081	protein_coding	ATPase, Ca++ transporting, cardiac muscle, slow twitch 2 [Source:MGI Symbol;Acc:MGI:88110]	-
ENSMUSG00000020396	18731	24891	20085	17572	19113	17477	20134	22061	19388	16122	21461	25430	20010	19772	16782	16954	Nefh	11	4938754	4948064	-	3994	protein_coding	neurofilament, heavy polypeptide [Source:MGI Symbol;Acc:MGI:97309]	-
ENSMUSG00000039278	18772	18621	19993	17402	14709	22493	19285	19836	17636	24082	23544	18466	18781	22314	13578	20390	Pcsk1n	X	7919822	7924410	+	2193	protein_coding	proprotein convertase subtilisin/kexin type 1 inhibitor [Source:MGI Symbol;Acc:MGI:1353431]	-
ENSMUSG00000031342	18892	18448	22450	16451	18337	16645	20885	22820	19310	18877	16749	23229	24593	19983	15446	18556	Gpm6b	X	166238911	166388988	+	5600	protein_coding	glycoprotein m6b [Source:MGI Symbol;Acc:MGI:107672]	-
ENSMUSG00000002265	21818	18512	22683	15818	20201	13600	21622	25303	18211	16858	8445	15209	24980	20125	17797	23691	Peg3	7	6703892	6730431	-	13324	protein_coding	paternally expressed 3 [Source:MGI Symbol;Acc:MGI:104748]	zf-C2H2
ENSMUSG00000034187	19063	19834	21653	17676	18183	17524	22843	23087	19030	16669	15354	17580	22338	19230	15170	20852	Nsf	11	103821782	103954056	-	8346	protein_coding	N-ethylmaleimide sensitive fusion protein [Source:MGI Symbol;Acc:MGI:104560]	-
ENSMUSG00000015222	21135	20759	23777	15516	21606	12880	20536	24342	18426	15466	9020	18001	24947	18739	16409	19628	Map2	1	66175273	66442583	+	16449	protein_coding	microtubule-associated protein 2 [Source:MGI Symbol;Acc:MGI:97175]	-
ENSMUSG00000019877	16690	17882	20067	17350	17369	18681	19811	22981	17441	18906	17198	20263	22496	19937	15271	20193	Serinc1	10	57515774	57532530	-	5150	protein_coding	serine incorporator 1 [Source:MGI Symbol;Acc:MGI:1926228]	-
ENSMUSG00000020321	14742	17799	19165	18112	15432	20241	19461	21484	16708	19812	22573	19452	20110	18949	13949	19009	Mdh1	11	21556787	21572367	-	2567	protein_coding	malate dehydrogenase 1, NAD (soluble) [Source:MGI Symbol;Acc:MGI:97051]	-
ENSMUSG00000020612	16920	17227	20021	16318	15299	18117	19198	21794	17063	20050	17387	18308	20575	19496	14803	19885	Prkar1a	11	109649405	109669656	+	4321	protein_coding	protein kinase, cAMP dependent regulatory, type I, alpha [Source:MGI Symbol;Acc:MGI:104878]	-
ENSMUSG00000018707	20224	19594	21047	15253	19384	13019	20264	23401	18285	13481	10258	17182	23079	18713	16943	20160	Dync1h1	12	110601452	110666945	+	15658	protein_coding	dynein cytoplasmic 1 heavy chain 1 [Source:MGI Symbol;Acc:MGI:103147]	-
ENSMUSG00000092341	17754	16666	22047	13614	25235	10892	21682	21669	17552	10439	7136	16403	27095	22802	20804	18875	Malat1	19	5795690	5802672	-	6983	lincRNA	metastasis associated lung adenocarcinoma transcript 1 (non-coding RNA) [Source:MGI Symbol;Acc:MGI:1919539]	-
ENSMUSG00000006782	16011	17369	21255	16714	16367	18754	18585	20891	18376	17232	20271	18796	22497	20212	15221	17163	Cnp	11	100574904	100591729	+	3639	protein_coding	2',3'-cyclic nucleotide 3' phosphodiesterase [Source:MGI Symbol;Acc:MGI:88437]	-
ENSMUSG00000032826	20724	19680	22138	14564	20343	11387	22248	23789	16204	11481	7600	14755	23784	17049	15690	19021	Ank2	3	126921612	127499350	-	35004	protein_coding	ankyrin 2, brain [Source:MGI Symbol;Acc:MGI:88025]	-
ENSMUSG00000022055	15196	21281	18676	16239	16410	16157	17543	20468	17429	16896	21583	24201	19295	17672	15442	15744	Nefl	14	68083863	68089095	+	3380	protein_coding	neurofilament, light polypeptide [Source:MGI Symbol;Acc:MGI:97313]	-
ENSMUSG00000048142	16481	20784	18177	15873	15811	16056	17594	19560	17792	15485	19137	20820	18123	19024	13452	16504	Nat8l	5	33995984	34005916	+	6670	protein_coding	N-acetyltransferase 8-like [Source:MGI Symbol;Acc:MGI:2447776]	-
ENSMUSG00000026764	17256	18487	19628	14941	17375	13860	19178	21447	17082	15263	12279	17148	20195	18337	15402	18742	Kif5c	2	49619298	49774778	+	7142	protein_coding	kinesin family member 5C [Source:MGI Symbol;Acc:MGI:1098269]	-
ENSMUSG00000032479	17181	16948	19783	15544	16781	16254	19494	21581	17288	16817	15319	18159	20070	18528	14791	18792	Map4	9	109931460	110083955	+	15143	protein_coding	microtubule-associated protein 4 [Source:MGI Symbol;Acc:MGI:97178]	-
ENSMUSG00000040035	18156	18783	19445	14549	17366	14456	18453	21340	17174	14814	11180	16514	19290	18312	15107	19150	Disp2	2	118779719	118811293	+	9555	protein_coding	dispatched RND tramsporter family member 2 [Source:MGI Symbol;Acc:MGI:2388733]	-
ENSMUSG00000055430	14970	13890	17611	15009	13536	18694	16188	20211	15201	21341	16002	15322	18354	18300	13890	20496	Nap1l5	6	58905233	58907076	-	1844	protein_coding	nucleosome assembly protein 1-like 5 [Source:MGI Symbol;Acc:MGI:1923555]	-
ENSMUSG00000047126	16619	17799	19174	14716	16544	13806	17642	20876	16790	14276	11336	16619	19738	17613	14625	18360	Cltc	11	86694351	86757565	-	8499	protein_coding	clathrin, heavy polypeptide (Hc) [Source:MGI Symbol;Acc:MGI:2388633]	-
ENSMUSG00000027624	18020	18897	19826	14086	17225	12602	19433	20892	16837	12932	10156	16151	20288	16587	14694	17402	Epb41l1	2	156420909	156543214	+	11530	protein_coding	erythrocyte membrane protein band 4.1 like 1 [Source:MGI Symbol;Acc:MGI:103010]	-
ENSMUSG00000032549	16721	16786	18485	14572	15666	14446	17985	20430	15752	14472	11813	16137	18765	17205	13913	17994	Rab6b	9	103111787	103185276	+	5031	protein_coding	RAB6B, member RAS oncogene family [Source:MGI Symbol;Acc:MGI:107283]	-
ENSMUSG00000063524	14984	15445	18089	15276	13796	16927	16725	17855	15291	17407	16986	17169	18037	17209	12678	17357	Eno1	4	150236721	150248879	+	5379	protein_coding	enolase 1, alpha non-neuron [Source:MGI Symbol;Acc:MGI:95393]	-
ENSMUSG00000027447	12926	14362	18037	15383	13622	18496	15638	17612	14448	18723	20141	18486	20468	17482	12833	15084	Cst3	2	148871722	148875692	-	1266	protein_coding	cystatin C [Source:MGI Symbol;Acc:MGI:102519]	-
ENSMUSG00000020458	15718	17096	17939	14489	15403	15404	17385	19346	15633	16355	15045	16176	17991	16850	13134	16954	Rtn4	11	29692947	29744331	+	6991	protein_coding	reticulon 4 [Source:MGI Symbol;Acc:MGI:1915835]	-
ENSMUSG00000043384	16158	15135	17690	13957	14641	14812	16318	20421	14859	17010	10464	12890	18115	18033	14637	19315	Gprasp1	X	135742733	135803474	+	8119	protein_coding	G protein-coupled receptor associated sorting protein 1 [Source:MGI Symbol;Acc:MGI:1917418]	-
ENSMUSG00000031996	15866	15354	17655	14562	15287	14505	16579	19414	15352	14922	13566	16205	18340	16792	13211	16612	Aplp2	9	31149557	31211815	-	5875	protein_coding	amyloid beta (A4) precursor-like protein 2 [Source:MGI Symbol;Acc:MGI:88047]	-
ENSMUSG00000021288	14487	15832	16850	14394	13210	15925	16597	18489	15036	15830	17648	16701	16284	17557	12631	16144	Klc1	12	111758849	111807844	+	4070	protein_coding	kinesin light chain 1 [Source:MGI Symbol;Acc:MGI:107978]	-
ENSMUSG00000030806	15299	16649	17772	14178	15065	13564	16873	18626	15500	14317	12344	16524	18452	16790	13070	17225	Stx1b	7	127803900	127824549	-	4802	protein_coding	syntaxin 1B [Source:MGI Symbol;Acc:MGI:1930705]	-
ENSMUSG00000020719	14500	13714	17394	13435	12741	14514	15138	18668	14303	14678	13575	14951	18083	16756	12633	15954	Ddx5	11	106780355	106789185	-	5775	protein_coding	DEAD (Asp-Glu-Ala-Asp) box polypeptide 5 [Source:MGI Symbol;Acc:MGI:105037]	-
ENSMUSG00000058793	15592	14328	17435	13217	14050	13909	15995	18643	14273	16133	11050	13637	18568	18874	13843	18816	Cds2	2	132263148	132312050	+	9125	protein_coding	CDP-diacylglycerol synthase (phosphatidate cytidylyltransferase) 2 [Source:MGI Symbol;Acc:MGI:1332236]	-
ENSMUSG00000017740	15736	16205	16383	13253	14042	14050	15670	17742	14941	15996	12393	14478	16461	17983	11792	17627	Slc12a5	2	164960802	164999731	+	7447	protein_coding	solute carrier family 12, member 5 [Source:MGI Symbol;Acc:MGI:1862037]	-
ENSMUSG00000006273	13403	14556	16171	14152	13165	16706	16831	18172	14647	15708	17152	15418	16550	16559	12020	17211	Atp6v1b2	8	69088646	69113711	+	5305	protein_coding	ATPase, H+ transporting, lysosomal V1 subunit B2 [Source:MGI Symbol;Acc:MGI:109618]	-
ENSMUSG00000021087	14754	13978	16163	13937	13008	15636	15592	17518	13720	17996	13767	14514	16299	16764	12016	17298	Rtn1	12	72211752	72409054	-	4980	protein_coding	reticulon 1 [Source:MGI Symbol;Acc:MGI:1933947]	-
ENSMUSG00000023011	15197	16149	16224	14384	14557	13768	16342	17102	15018	14713	12949	15500	16811	15640	12142	15824	Faim2	15	99497012	99528165	-	12520	protein_coding	Fas apoptotic inhibitory molecule 2 [Source:MGI Symbol;Acc:MGI:1919643]	-
ENSMUSG00000031633	12602	15460	16436	14231	12512	16192	15267	17354	13842	15643	18993	15289	16179	16589	12303	14977	Slc25a4	8	46206797	46211284	-	2353	protein_coding	solute carrier family 25 (mitochondrial carrier, adenine nucleotide translocator), member 4 [Source:MGI Symbol;Acc:MGI:1353495]	-
ENSMUSG00000020745	13983	15591	17050	13477	14133	13304	15685	18745	14455	13718	12592	15200	17200	16144	12784	15660	Pafah1b1	11	74673949	74724670	-	9620	protein_coding	platelet-activating factor acetylhydrolase, isoform 1b, subunit 1 [Source:MGI Symbol;Acc:MGI:109520]	-
ENSMUSG00000005610	13806	14642	16330	13911	13611	13917	15508	17996	13807	15327	14039	16889	17299	16062	12014	15673	Eif4g2	7	111067750	111083030	-	10166	protein_coding	eukaryotic translation initiation factor 4, gamma 2 [Source:MGI Symbol;Acc:MGI:109207]	-
ENSMUSG00000036438	11921	13710	14879	13818	12073	16072	15052	17327	13442	15346	18175	15422	16001	15684	11706	15294	Calm2	17	87433412	87446935	-	1467	protein_coding	calmodulin 2 [Source:MGI Symbol;Acc:MGI:103250]	-
ENSMUSG00000026944	16223	15551	16797	12429	15745	12336	16474	18350	15443	12838	10605	15828	17936	16149	12758	15736	Abca2	2	25428703	25448540	+	8346	protein_coding	ATP-binding cassette, sub-family A (ABC1), member 2 [Source:MGI Symbol;Acc:MGI:99606]	-
ENSMUSG00000022884	12700	13440	15436	13628	12282	15404	14881	17168	13221	16573	16232	16147	16292	15902	11910	15841	Eif4a2	16	23107444	23114136	+	5338	protein_coding	eukaryotic translation initiation factor 4A2 [Source:MGI Symbol;Acc:MGI:106906]	-
ENSMUSG00000006740	14041	16040	16690	12295	15441	12209	16757	18086	15362	13067	12806	16882	18603	15330	12267	15128	Kif5b	18	6201002	6242174	-	7395	protein_coding	kinesin family member 5B [Source:MGI Symbol;Acc:MGI:1098268]	-
ENSMUSG00000022108	13051	13026	15410	13763	12273	15729	14148	16619	13333	15029	17306	15399	16153	15677	11626	14491	Itm2b	14	73362226	73385289	-	2732	protein_coding	integral membrane protein 2B [Source:MGI Symbol;Acc:MGI:1309517]	-
ENSMUSG00000019505	12069	14139	15865	13956	12125	16958	14731	16041	12730	17023	17667	13880	16042	15462	11458	15026	Ubb	11	62551171	62553213	+	1675	protein_coding	ubiquitin B [Source:MGI Symbol;Acc:MGI:98888]	-
ENSMUSG00000001472	13691	14402	15631	13769	13082	14449	15715	17654	14003	14279	13632	14699	16363	16466	12035	16094	Tcf25	8	123373753	123403835	+	5390	protein_coding	transcription factor 25 (basic helix-loop-helix) [Source:MGI Symbol;Acc:MGI:1914105]	-
ENSMUSG00000025855	13445	13971	15518	13042	12698	15142	15046	16927	13842	15763	14025	14593	15637	16050	11941	16616	Prkar1b	5	139017306	139150001	-	3810	protein_coding	protein kinase, cAMP dependent regulatory, type I beta [Source:MGI Symbol;Acc:MGI:97759]	-
ENSMUSG00000018965	12931	13518	14757	12925	12040	15166	14657	16591	13002	16185	14895	14464	14952	15204	11927	15130	Ywhah	5	33018816	33027966	+	3709	protein_coding	tyrosine 3-monooxygenase/tryptophan 5-monooxygenase activation protein, eta polypeptide [Source:MGI Symbol;Acc:MGI:109194]	-
ENSMUSG00000028649	17178	14841	19213	11374	16454	8989	16974	18033	13541	10593	6271	12078	20531	14370	12234	15480	Macf1	4	123349633	123684360	-	31402	protein_coding	microtubule-actin crosslinking factor 1 [Source:MGI Symbol;Acc:MGI:108559]	-
ENSMUSG00000020331	14034	15702	15769	12694	12546	13048	13810	14701	14497	14917	16666	20254	15225	15797	11196	14892	Hcn2	10	79716634	79736108	+	3195	protein_coding	hyperpolarization-activated, cyclic nucleotide-gated K+ 2 [Source:MGI Symbol;Acc:MGI:1298210]	-
ENSMUSG00000030246	12079	14756	15015	14384	11994	15460	14938	16437	13551	14328	17220	15999	16362	16180	11415	14187	Ldhb	6	142490249	142507957	-	1570	protein_coding	lactate dehydrogenase B [Source:MGI Symbol;Acc:MGI:96763]	-
ENSMUSG00000062078	13970	15038	16447	12058	14548	12640	15928	18843	14775	13387	11738	16365	18138	14911	11632	13674	Qk	17	10202601	10319854	-	14242	protein_coding	quaking [Source:MGI Symbol;Acc:MGI:97837]	-
ENSMUSG00000030307	14714	14140	17100	11464	13720	13039	13872	16631	14947	14941	10180	15519	17889	15765	12227	15626	Slc6a11	6	114131241	114249952	+	5050	protein_coding	solute carrier family 6 (neurotransmitter transporter, GABA), member 11 [Source:MGI Symbol;Acc:MGI:95630]	-
ENSMUSG00000029580	12927	12268	16017	12985	13236	14426	13768	15916	14671	12417	14473	13604	15924	16066	12120	14810	Actb	5	142903115	142906754	-	2679	protein_coding	actin, beta [Source:MGI Symbol;Acc:MGI:87904]	-
ENSMUSG00000020340	14955	15181	15754	11994	14724	11328	15737	17455	13972	11508	8472	13427	16744	14882	12261	16179	Cyfip2	11	46193850	46312859	-	7103	protein_coding	cytoplasmic FMR1 interacting protein 2 [Source:MGI Symbol;Acc:MGI:1924134]	-
ENSMUSG00000054459	12730	13154	14904	13618	12962	14590	14856	16694	12970	14753	14913	14823	16087	14537	11525	14491	Vsnl1	12	11325242	11436613	-	1956	protein_coding	visinin-like 1 [Source:MGI Symbol;Acc:MGI:1349453]	-
ENSMUSG00000026452	13985	17967	14972	12640	13625	11607	14971	17269	15150	10638	12661	16268	15550	14553	11756	13131	Syt2	1	134646677	134762593	+	7638	protein_coding	synaptotagmin II [Source:MGI Symbol;Acc:MGI:99666]	-
ENSMUSG00000040249	16612	13822	16329	10855	15036	10607	15598	17497	13356	11859	8217	13348	18255	15377	12716	16231	Lrp1	10	127538161	127621148	-	17717	protein_coding	low density lipoprotein receptor-related protein 1 [Source:MGI Symbol;Acc:MGI:96828]	-
ENSMUSG00000031144	13634	13801	15315	12673	11489	14060	15207	16156	13311	14396	13384	13189	15069	15440	11846	15526	Syp	X	7638471	7653256	+	5211	protein_coding	synaptophysin [Source:MGI Symbol;Acc:MGI:98467]	-
ENSMUSG00000038486	13542	12879	15435	12198	12197	14481	14946	17036	13392	14912	12974	12352	15213	16087	11693	16665	Sv2a	3	96181151	96195521	+	4636	protein_coding	synaptic vesicle glycoprotein 2 a [Source:MGI Symbol;Acc:MGI:1927139]	-
ENSMUSG00000037996	14709	15255	17379	11343	16219	9947	18586	18482	14206	8442	7403	12020	18945	12784	12142	14954	Slc24a2	4	86983124	87230477	-	12217	protein_coding	solute carrier family 24 (sodium/potassium/calcium exchanger), member 2 [Source:MGI Symbol;Acc:MGI:1923626]	-
ENSMUSG00000029223	12491	13177	13567	14118	12230	17149	14390	14951	11665	15936	17920	15501	15942	16251	12876	13024	Uchl1	5	66676091	66687234	+	1632	protein_coding	ubiquitin carboxy-terminal hydrolase L1 [Source:MGI Symbol;Acc:MGI:103149]	-
ENSMUSG00000055254	14946	13455	15346	11200	14073	11053	15025	16935	12915	12778	8035	12656	17405	14623	12004	15183	Ntrk2	13	58806569	59133970	+	19292	protein_coding	neurotrophic tyrosine kinase, receptor, type 2 [Source:MGI Symbol;Acc:MGI:97384]	-
ENSMUSG00000021939	12499	13279	14171	12948	11710	13162	13716	15650	12764	13311	13368	14085	14989	15223	11009	13533	Ctsb	14	63122462	63145923	+	6051	protein_coding	cathepsin B [Source:MGI Symbol;Acc:MGI:88561]	-
ENSMUSG00000039218	16326	13865	16683	11541	15105	8685	15997	18462	13940	7737	4253	11034	17912	13367	11907	15959	Srrm2	17	23790532	23824741	+	12842	protein_coding	serine/arginine repetitive matrix 2 [Source:MGI Symbol;Acc:MGI:1923206]	-
ENSMUSG00000024163	14059	13723	15094	11842	12750	11967	14337	16141	13209	12473	10705	13431	14792	14274	11108	14740	Mapk8ip3	17	24892153	24936977	-	14558	protein_coding	mitogen-activated protein kinase 8 interacting protein 3 [Source:MGI Symbol;Acc:MGI:1353598]	-
ENSMUSG00000024083	12763	13334	14387	11793	12529	12039	14068	16132	12653	12807	11276	13537	15416	14221	11162	14634	Pja2	17	64281005	64331916	-	6657	protein_coding	praja ring finger ubiquitin ligase 2 [Source:MGI Symbol;Acc:MGI:2159342]	-
ENSMUSG00000022037	12844	12151	13402	12686	12114	14222	14064	15724	12701	13662	14844	13386	13783	14702	11131	13811	Clu	14	65968483	65981547	+	3437	protein_coding	clusterin [Source:MGI Symbol;Acc:MGI:88423]	-
ENSMUSG00000027893	12546	13883	15168	11785	12136	11813	13382	15381	12868	12987	11667	15485	15573	14212	10544	13553	Ahcyl1	3	107663118	107696560	-	6690	protein_coding	S-adenosylhomocysteine hydrolase-like 1 [Source:MGI Symbol;Acc:MGI:2385184]	-
ENSMUSG00000024462	13545	12478	14595	11642	12120	12560	13529	16352	12569	13533	9784	10941	14488	14801	11834	15311	Gabbr1	17	37045966	37075067	+	7764	protein_coding	gamma-aminobutyric acid (GABA) B receptor, 1 [Source:MGI Symbol;Acc:MGI:1860139]	-
ENSMUSG00000032011	11939	13233	13989	12574	11197	13103	14261	14999	12521	12265	13564	13867	14318	13822	10343	13012	Thy1	9	44043384	44048579	+	2995	protein_coding	thymus cell antigen 1, theta [Source:MGI Symbol;Acc:MGI:98747]	-
ENSMUSG00000079037	11664	12413	13113	11702	11410	13179	13242	15278	12457	13174	14027	13095	13710	14557	10764	13325	Prnp	2	131909928	131938429	+	2343	protein_coding	prion protein [Source:MGI Symbol;Acc:MGI:97769]	-
ENSMUSG00000069601	14927	13927	17381	9676	14809	7814	16460	17823	13003	7985	5184	11148	18688	12026	11787	14569	Ank3	10	69398773	70027438	+	34838	protein_coding	ankyrin 3, epithelial [Source:MGI Symbol;Acc:MGI:88026]	-
ENSMUSG00000057880	13141	13863	15854	11360	12409	9825	13558	15611	12793	11843	8200	13015	16585	13570	10989	13721	Abat	16	8513429	8621568	+	7748	protein_coding	4-aminobutyrate aminotransferase [Source:MGI Symbol;Acc:MGI:2443582]	-
ENSMUSG00000022199	12576	12352	13869	11304	10779	13748	12718	13882	12119	13715	12833	11523	12666	14910	10168	14179	Slc22a17	14	54906304	54913132	-	4517	protein_coding	solute carrier family 22 (organic cation transporter), member 17 [Source:MGI Symbol;Acc:MGI:1926225]	-
ENSMUSG00000062825	11378	11785	13878	11013	10864	11725	12164	14217	11957	12295	12906	13297	14213	14452	11058	14267	Actg1	11	120345690	120348542	-	2658	protein_coding	actin, gamma, cytoplasmic 1 [Source:MGI Symbol;Acc:MGI:87906]	-
ENSMUSG00000041028	10957	13072	13574	12271	10840	12186	12797	14610	11735	12265	14030	14003	13759	13442	9970	12688	Ghitm	14	37120092	37135272	-	3756	protein_coding	growth hormone inducible transmembrane protein [Source:MGI Symbol;Acc:MGI:1913342]	-
ENSMUSG00000027581	10070	12041	13085	12484	9855	14386	13372	13691	11118	13708	16393	12903	13109	13276	9747	12870	Stmn3	2	181306459	181314500	-	1136	protein_coding	stathmin-like 3 [Source:MGI Symbol;Acc:MGI:1277137]	-
ENSMUSG00000015291	11220	11336	13363	11161	10908	12897	13154	15155	11929	12600	11319	12305	14331	14005	10153	14055	Gdi1	X	74304998	74311862	+	4296	protein_coding	guanosine diphosphate (GDP) dissociation inhibitor 1 [Source:MGI Symbol;Acc:MGI:99846]	-
ENSMUSG00000036634	11830	12460	13991	11344	11596	11511	12241	13958	12900	11895	14105	15118	14576	13565	10203	11756	Mag	7	30899176	30914873	-	4072	protein_coding	myelin-associated glycoprotein [Source:MGI Symbol;Acc:MGI:96912]	-
ENSMUSG00000026667	12095	12965	14338	10835	12011	10302	12960	15597	12255	11277	8652	12738	14522	12663	10683	13182	Uhmk1	1	170193420	170215397	-	8101	protein_coding	U2AF homology motif (UHM) kinase 1 [Source:MGI Symbol;Acc:MGI:1341908]	-
ENSMUSG00000097451	11690	10891	13888	10710	10918	11858	13420	14432	11150	12583	9750	11733	14518	12238	9210	13335	Rian	12	109603940	109661716	+	18234	processed_transcript	RNA imprinted and accumulated in nucleus [Source:MGI Symbol;Acc:MGI:1922995]	-
ENSMUSG00000025151	11409	11170	12745	10828	10130	12612	12135	14259	11245	13493	10621	11781	12915	13712	10195	14181	Maged1	X	94535474	94542143	-	4351	protein_coding	melanoma antigen, family D, 1 [Source:MGI Symbol;Acc:MGI:1930187]	-
ENSMUSG00000030275	12310	12214	14037	10345	11456	9791	12460	14371	11642	11930	9058	12261	14381	12276	9746	13034	Etnk1	6	143167221	143232307	+	14151	protein_coding	ethanolamine kinase 1 [Source:MGI Symbol;Acc:MGI:1922570]	-
ENSMUSG00000031840	11197	11972	12638	11321	10303	12506	12742	13850	11077	12469	12077	12538	12892	13157	9505	12890	Rab3a	8	70754679	70758677	+	2226	protein_coding	RAB3A, member RAS oncogene family [Source:MGI Symbol;Acc:MGI:97843]	-
ENSMUSG00000085438	11787	13225	13910	10078	12514	8535	13585	15081	11743	8177	7742	11893	14352	11047	10125	11731	1700020I14Rik	2	119594297	119607502	+	8306	lincRNA	RIKEN cDNA 1700020I14 gene [Source:MGI Symbol;Acc:MGI:1913852]	-
ENSMUSG00000025375	12213	11971	13102	10219	11420	10865	11650	13551	12363	11648	11182	12700	13428	13499	9854	12534	Aatk	11	120007313	120047167	-	7159	protein_coding	apoptosis-associated tyrosine kinase [Source:MGI Symbol;Acc:MGI:1197518]	-
ENSMUSG00000055065	12524	12006	14724	9767	11345	9524	12834	14895	12135	9427	7214	10788	15055	12813	9928	13040	Ddx17	15	79527736	79546741	-	7643	protein_coding	DEAD (Asp-Glu-Ala-Asp) box polypeptide 17 [Source:MGI Symbol;Acc:MGI:1914290]	-
ENSMUSG00000024044	12013	13606	12661	10362	12020	10122	13323	14901	12248	9401	8862	13102	13693	11924	10683	12087	Epb41l3	17	69075683	69289989	+	11919	protein_coding	erythrocyte membrane protein band 4.1 like 3 [Source:MGI Symbol;Acc:MGI:103008]	-
ENSMUSG00000028931	11298	13392	12668	10681	10813	10968	12549	13769	11945	10487	11826	13554	13076	12349	9778	11578	Kcnab2	4	152390742	152477871	-	5578	protein_coding	potassium voltage-gated channel, shaker-related subfamily, beta member 2 [Source:MGI Symbol;Acc:MGI:109239]	-
ENSMUSG00000037259	12134	11690	13253	9907	11903	10154	12555	14963	11669	11355	8153	10730	14403	13323	9816	13765	Dzank1	2	144470557	144527414	-	8262	protein_coding	double zinc ribbon and ankyrin repeat domains 1 [Source:MGI Symbol;Acc:MGI:2139080]	-
ENSMUSG00000062380	10815	11776	12224	10518	10050	12309	11768	13693	10949	12343	12811	12153	12557	13268	10004	12004	Tubb3	8	123411424	123422015	+	1868	protein_coding	tubulin, beta 3 class III [Source:MGI Symbol;Acc:MGI:107813]	-
ENSMUSG00000040724	12551	14655	14163	10040	12994	7796	13412	14818	11988	8066	6979	11284	14843	10874	10325	11911	Kcna2	3	107101146	107115005	+	11906	protein_coding	potassium voltage-gated channel, shaker-related subfamily, member 2 [Source:MGI Symbol;Acc:MGI:96659]	-
ENSMUSG00000020849	10830	10716	12522	10824	10631	11701	12162	13861	10856	12200	10471	12562	13182	12110	9777	12038	Ywhae	11	75732869	75765845	+	2568	protein_coding	tyrosine 3-monooxygenase/tryptophan 5-monooxygenase activation protein, epsilon polypeptide [Source:MGI Symbol;Acc:MGI:894689]	-
ENSMUSG00000030302	12317	13201	13502	9740	12314	8966	13750	14641	11520	8300	6634	10575	13777	11473	10296	12406	Atp2b2	6	113743831	114042613	-	12612	protein_coding	ATPase, Ca++ transporting, plasma membrane 2 [Source:MGI Symbol;Acc:MGI:105368]	-
ENSMUSG00000056201	10042	10999	12159	10733	10010	12831	11733	13138	10858	11881	14148	11911	12036	13157	9686	11575	Cfl1	19	5490455	5495201	+	2354	protein_coding	cofilin 1, non-muscle [Source:MGI Symbol;Acc:MGI:101757]	-
ENSMUSG00000027438	10937	11585	13610	10575	10818	10723	13056	14666	11208	10423	8946	10780	13534	12052	9420	13537	Napb	2	148693985	148732467	-	7051	protein_coding	N-ethylmaleimide sensitive fusion protein attachment protein beta [Source:MGI Symbol;Acc:MGI:104562]	-
ENSMUSG00000030683	12406	11582	12174	10655	10675	10735	12353	12528	11341	13182	11693	12100	11824	12207	9051	11692	Sez6l2	7	126950563	126970606	+	4210	protein_coding	seizure related 6 homolog like 2 [Source:MGI Symbol;Acc:MGI:2385295]	-
ENSMUSG00000039485	10465	10952	12860	10614	10026	11553	12077	13469	10863	12717	11052	11655	13053	11726	8666	12788	Tspyl4	10	34297442	34301320	+	3879	protein_coding	TSPY-like 4 [Source:MGI Symbol;Acc:MGI:106393]	-
ENSMUSG00000022548	9888	9702	15015	11283	9547	11529	10241	13173	9949	12091	15298	17355	17308	12165	8444	10131	Apod	16	31296192	31314808	-	2577	protein_coding	apolipoprotein D [Source:MGI Symbol;Acc:MGI:88056]	-
ENSMUSG00000054452	10089	11984	12386	10632	9638	12265	11710	12792	10589	12004	14313	11446	11999	12595	9183	10974	Aes	10	81559488	81566362	+	3334	protein_coding	amino-terminal enhancer of split [Source:MGI Symbol;Acc:MGI:95806]	-
ENSMUSG00000062785	11681	15812	12289	10414	11259	8658	12236	13065	11596	7410	8339	12727	12177	11727	8904	9725	Kcnc3	7	44590664	44604754	+	5995	protein_coding	potassium voltage gated channel, Shaw-related subfamily, member 3 [Source:MGI Symbol;Acc:MGI:96669]	-
ENSMUSG00000021577	10351	11756	12706	10438	10187	11227	11967	13742	11142	11367	11334	10821	12988	12609	9861	11923	Sdha	13	74322254	74350280	-	4126	protein_coding	succinate dehydrogenase complex, subunit A, flavoprotein (Fp) [Source:MGI Symbol;Acc:MGI:1914195]	-
ENSMUSG00000030310	11011	10313	13026	8810	9582	10954	11766	14636	10665	12130	8620	10429	13246	12422	9217	13557	Slc6a1	6	114282635	114317532	+	8486	protein_coding	solute carrier family 6 (neurotransmitter transporter, GABA), member 1 [Source:MGI Symbol;Acc:MGI:95627]	-
ENSMUSG00000058254	10222	10682	12121	10451	9875	11432	12186	12704	10462	12008	11264	11782	12487	11907	8649	12180	Tspan7	X	10485158	10596605	+	7067	protein_coding	tetraspanin 7 [Source:MGI Symbol;Acc:MGI:1298407]	-
ENSMUSG00000061904	9965	11038	11907	10659	9041	11901	11530	12804	10454	11639	12643	11818	11934	12077	8462	11789	Slc25a3	10	91116574	91124059	-	5550	protein_coding	solute carrier family 25 (mitochondrial carrier, phosphate carrier), member 3 [Source:MGI Symbol;Acc:MGI:1353498]	-
ENSMUSG00000013698	10059	10202	13148	10118	9589	11127	11459	12768	10409	12522	10740	12448	13909	12161	9694	11916	Pea15a	1	172196728	172206804	-	3861	protein_coding	phosphoprotein enriched in astrocytes 15A [Source:MGI Symbol;Acc:MGI:104799]	-
ENSMUSG00000044708	11761	15375	14468	10775	11615	6934	10957	13239	11661	7931	6857	12709	13639	12065	8991	9427	Kcnj10	1	172341210	172374085	+	5407	protein_coding	potassium inwardly-rectifying channel, subfamily J, member 10 [Source:MGI Symbol;Acc:MGI:1194504]	-
ENSMUSG00000018411	11509	10910	12948	9524	10242	10169	11690	13244	10684	11911	8645	11079	12584	11920	9536	12182	Mapt	11	104231390	104332090	+	7531	protein_coding	microtubule-associated protein tau [Source:MGI Symbol;Acc:MGI:97180]	-
ENSMUSG00000031748	11657	10572	13070	9294	10482	9661	11822	13220	10451	11758	8659	11486	13678	11702	9114	12370	Gnao1	8	93809966	93969388	+	11053	protein_coding	guanine nucleotide binding protein, alpha O [Source:MGI Symbol;Acc:MGI:95775]	-
ENSMUSG00000028756	10010	11008	11058	10203	8989	11716	11371	13058	10763	11690	13091	11408	11506	13977	9850	10897	Pink1	4	138313409	138326307	-	2673	protein_coding	PTEN induced putative kinase 1 [Source:MGI Symbol;Acc:MGI:1916193]	-
ENSMUSG00000023175	9999	10928	12563	10674	9628	12003	10825	11457	10181	12044	14155	12800	12082	11300	9074	10719	Bsg	10	79704491	79711969	+	1814	protein_coding	basigin [Source:MGI Symbol;Acc:MGI:88208]	-
ENSMUSG00000026442	12775	12574	14546	9796	12112	7263	12887	13930	11447	8149	5642	11619	15458	11519	9777	11141	Nfasc	1	132564690	132741797	-	14145	protein_coding	neurofascin [Source:MGI Symbol;Acc:MGI:104753]	-
ENSMUSG00000032356	11481	10947	12337	9510	11012	10457	13237	13945	11275	10188	8284	8416	12995	10874	9128	13654	Rasgrf1	9	89909908	90026977	+	11063	protein_coding	RAS protein-specific guanine nucleotide-releasing factor 1 [Source:MGI Symbol;Acc:MGI:99694]	-
ENSMUSG00000034593	12000	12036	13352	9496	12090	7892	13327	14743	10816	7924	5661	9420	14276	11394	9688	12137	Myo5a	9	75071015	75223688	+	14803	protein_coding	myosin VA [Source:MGI Symbol;Acc:MGI:105976]	-
ENSMUSG00000032216	11285	10242	12008	9615	10604	9506	11386	13733	9999	10202	7586	10788	12620	11933	9436	12390	Nedd4	9	72662346	72749852	+	10973	protein_coding	neural precursor cell expressed, developmentally down-regulated 4 [Source:MGI Symbol;Acc:MGI:97297]	-
ENSMUSG00000023004	10071	10299	11493	10412	9817	12126	10767	12165	9899	12261	12634	11884	12300	11919	8638	12423	Tuba1b	15	98931425	98934565	-	1875	protein_coding	tubulin, alpha 1B [Source:MGI Symbol;Acc:MGI:107804]	-
ENSMUSG00000072235	9620	9653	11490	10284	9639	11781	11118	12873	10180	11752	11953	11253	12275	11922	9132	12439	Tuba1a	15	98949837	98953703	-	1803	protein_coding	tubulin, alpha 1A [Source:MGI Symbol;Acc:MGI:98869]	-
ENSMUSG00000071866	5629	11284	9606	10611	6986	9031	12632	13996	10089	12516	15484	11123	10018	13594	7761	11679	Ppia	11	6415443	6419817	+	3508	protein_coding	peptidylprolyl isomerase A [Source:MGI Symbol;Acc:MGI:97749]	-
ENSMUSG00000020859	10898	11494	12483	9149	10907	8695	11526	13897	11018	9014	7171	10429	13359	11662	9205	11348	Spag9	11	93996091	94126085	+	11209	protein_coding	sperm associated antigen 9 [Source:MGI Symbol;Acc:MGI:1918084]	-
ENSMUSG00000031447	9580	10539	11587	9834	9825	10724	10820	12301	10228	11007	12385	13198	12677	11923	9248	10667	Lamp1	8	13159161	13175338	+	2675	protein_coding	lysosomal-associated membrane protein 1 [Source:MGI Symbol;Acc:MGI:96745]	-
ENSMUSG00000022477	10296	11193	12141	9933	9862	10140	11491	12613	10451	10428	10286	11561	12603	12064	8915	11906	Aco2	15	81872309	81915133	+	4302	protein_coding	aconitase 2, mitochondrial [Source:MGI Symbol;Acc:MGI:87880]	-
ENSMUSG00000021910	11452	10050	11735	9177	10083	9451	11031	13007	10274	10661	7086	10431	12553	11749	9380	12594	Nisch	14	31170930	31216946	-	13198	protein_coding	nischarin [Source:MGI Symbol;Acc:MGI:1928323]	-
ENSMUSG00000031865	10894	10856	11756	9258	9869	10240	11675	12255	10336	10026	9136	10781	11650	11581	8853	11760	Dctn1	6	83165920	83200117	+	6509	protein_coding	dynactin 1 [Source:MGI Symbol;Acc:MGI:107745]	-
novel.25	11604	16281	11521	9932	12477	6559	11075	13880	11502	6081	6714	13562	12348	11391	9580	8463	-	11	55504966	55514237	+	9142	-	- && - && -	-
ENSMUSG00000025579	11215	9477	11558	9578	9158	10764	10350	12136	9668	12621	8340	9038	11645	12824	9239	13150	Gaa	11	119267887	119285454	+	4783	protein_coding	glucosidase, alpha, acid [Source:MGI Symbol;Acc:MGI:95609]	-
ENSMUSG00000023456	9106	10621	11801	10408	8586	11299	10891	12046	9523	12232	12139	10594	11880	11533	4433	11010	Tpi1	6	124810586	124814296	-	2753	protein_coding	triosephosphate isomerase 1 [Source:MGI Symbol;Acc:MGI:98797]	-
ENSMUSG00000052459	9431	10587	11435	9421	9463	10494	11161	12852	10145	10246	9707	10203	12193	11164	8728	11872	Atp6v1a	16	44085402	44139705	-	6044	protein_coding	ATPase, H+ transporting, lysosomal V1 subunit A [Source:MGI Symbol;Acc:MGI:1201780]	-
ENSMUSG00000046480	9832	13107	11275	10367	9503	9624	11312	12580	11022	7830	12531	12288	11208	11828	8076	9493	Scn4b	9	45138395	45154152	+	4982	protein_coding	sodium channel, type IV, beta [Source:MGI Symbol;Acc:MGI:2687406]	-
ENSMUSG00000013523	10552	10908	12625	9661	10010	9371	11666	11961	10352	11138	11853	14027	12864	10632	9332	10121	Bcas1	2	170346991	170427845	-	3775	protein_coding	breast carcinoma amplified sequence 1 [Source:MGI Symbol;Acc:MGI:1924210]	-
ENSMUSG00000032186	11221	10101	12579	8570	10491	7757	11883	13778	9967	9515	5830	9315	14005	10811	8930	11357	Tmod2	9	75565621	75611325	-	11683	protein_coding	tropomodulin 2 [Source:MGI Symbol;Acc:MGI:1355335]	-
ENSMUSG00000031818	7948	10347	10650	10206	8561	12229	11141	12384	9859	11297	15602	11096	11359	10792	8738	10088	Cox4i1	8	120668222	120674207	+	1550	protein_coding	cytochrome c oxidase subunit 4I1 [Source:MGI Symbol;Acc:MGI:88473]	-
ENSMUSG00000055567	11697	11947	12854	8304	11725	6994	11890	12866	9994	8269	5145	8905	13640	10445	8935	11084	Unc80	1	66468367	66699148	+	14425	protein_coding	unc-80, NALCN activator [Source:MGI Symbol;Acc:MGI:2652882]	-
ENSMUSG00000029608	10473	14146	11852	8866	11167	7784	10484	12503	11170	9845	6564	11477	12061	9123	9002	10335	Rph3a	5	120940499	121010092	-	4639	protein_coding	rabphilin 3A [Source:MGI Symbol;Acc:MGI:102788]	-
ENSMUSG00000022285	9810	9381	11468	9256	9013	10585	10716	12489	9596	10848	9295	10022	11239	11172	8373	11647	Ywhaz	15	36770770	36796929	-	4118	protein_coding	tyrosine 3-monooxygenase/tryptophan 5-monooxygenase activation protein, zeta polypeptide [Source:MGI Symbol;Acc:MGI:109484]	-
ENSMUSG00000005034	10352	9836	11204	9005	9879	9822	10799	13101	10039	10874	8178	10275	11664	11642	8899	11659	Prkacb	3	146729574	146812990	-	8772	protein_coding	protein kinase, cAMP dependent, catalytic, beta [Source:MGI Symbol;Acc:MGI:97594]	-
ENSMUSG00000015837	9535	9658	11097	9606	9061	11065	10502	11886	9466	11328	10685	10497	11541	11807	8685	11267	Sqstm1	11	50199366	50210827	-	3356	protein_coding	sequestosome 1 [Source:MGI Symbol;Acc:MGI:107931]	-
ENSMUSG00000019302	10372	9836	11445	9310	9775	10080	11464	12514	9913	10208	8536	10234	11743	11275	8511	11591	Atp6v0a1	11	101009452	101063719	+	6556	protein_coding	ATPase, H+ transporting, lysosomal V0 subunit A1 [Source:MGI Symbol;Acc:MGI:103286]	-
ENSMUSG00000055022	10143	10135	11885	9085	9941	8964	10867	13016	10014	10009	7474	10605	12544	11504	8803	11639	Cntn1	15	92051165	92341967	+	9433	protein_coding	contactin 1 [Source:MGI Symbol;Acc:MGI:105980]	-
ENSMUSG00000026421	9178	9644	11279	9699	9015	10422	10235	11702	10079	11409	12541	12059	11476	11597	8687	9685	Csrp1	1	135720061	135752232	+	1956	protein_coding	cysteine and glycine-rich protein 1 [Source:MGI Symbol;Acc:MGI:88549]	-
ENSMUSG00000033004	12039	10875	13114	8760	11358	7008	12252	13115	9683	7651	4873	8867	14057	10212	8743	11760	Mycbp2	14	103113411	103346814	-	19248	protein_coding	MYC binding protein 2, E3 ubiquitin protein ligase [Source:MGI Symbol;Acc:MGI:2179432]	-
ENSMUSG00000021700	11429	8929	12792	8924	10134	9036	10065	12747	9528	11156	4830	8085	13671	12022	9183	13261	Rab3c	13	110054187	110280996	-	12049	protein_coding	RAB3C, member RAS oncogene family [Source:MGI Symbol;Acc:MGI:1914545]	-
ENSMUSG00000024127	10505	10700	11732	8878	10320	8391	11623	13306	9945	8250	5520	9296	12849	10926	9321	12537	Prepl	17	85063477	85090267	-	3830	protein_coding	prolyl endopeptidase-like [Source:MGI Symbol;Acc:MGI:2441932]	-
ENSMUSG00000045962	12003	11954	13273	8558	12369	6833	12306	14046	10644	7224	5262	9473	13952	10222	9826	10710	Wnk1	6	119923969	120038672	-	22825	protein_coding	WNK lysine deficient protein kinase 1 [Source:MGI Symbol;Acc:MGI:2442092]	-
ENSMUSG00000096054	11980	9730	13562	7423	11822	4676	12881	11882	8635	4840	2208	6624	14403	8577	8181	10220	Syne1	10	5020917	5551482	-	40491	protein_coding	spectrin repeat containing, nuclear envelope 1 [Source:MGI Symbol;Acc:MGI:1927152]	-
ENSMUSG00000032328	8864	9990	10839	9318	9134	10074	10155	12506	9490	10195	10354	11198	11884	10917	7808	10478	Tmem30a	9	79768943	79793507	-	5646	protein_coding	transmembrane protein 30A [Source:MGI Symbol;Acc:MGI:106402]	-
ENSMUSG00000008153	10402	10410	11264	8980	9113	9213	10844	11753	9681	10279	7789	9293	10721	10790	8285	11419	Clstn3	6	124430759	124464794	-	4968	protein_coding	calsyntenin 3 [Source:MGI Symbol;Acc:MGI:2178323]	-
ENSMUSG00000018865	9033	10470	10253	9565	8353	10703	10304	11750	9691	10419	12376	10704	10462	11113	8230	10093	Sult4a1	15	84076097	84105754	-	2512	protein_coding	sulfotransferase family 4A, member 1 [Source:MGI Symbol;Acc:MGI:1888971]	-
ENSMUSG00000029064	9503	9690	10984	8966	8779	9857	10142	12022	9218	10589	9399	10500	11305	10962	8732	10831	Gnb1	4	155491361	155559269	+	4268	protein_coding	guanine nucleotide binding protein (G protein), beta 1 [Source:MGI Symbol;Acc:MGI:95781]	-
ENSMUSG00000057230	10630	10713	11816	8384	9984	7741	11824	12900	9712	7489	5911	9160	11904	10137	8180	11024	Aak1	6	86849517	87003223	+	21453	protein_coding	AP2 associated kinase 1 [Source:MGI Symbol;Acc:MGI:1098687]	-
ENSMUSG00000031708	9071	9702	10150	9576	8484	10731	9998	11624	9537	10953	11676	10916	10497	11202	7816	10384	Tecr	8	83571698	83607971	-	2191	protein_coding	trans-2,3-enoyl-CoA reductase [Source:MGI Symbol;Acc:MGI:1915408]	-
ENSMUSG00000064373	9123	9197	10691	9741	8879	9844	10368	11263	8911	12821	12078	12990	12012	10264	8066	9344	Selenop	15	3268547	3280508	+	2842	protein_coding	selenoprotein P [Source:MGI Symbol;Acc:MGI:894288]	-
ENSMUSG00000022425	9092	9716	12254	9438	10245	9330	10444	11811	10683	9261	9361	12234	13646	10524	8351	9945	Enpp2	15	54838901	54952892	-	5779	protein_coding	ectonucleotide pyrophosphatase/phosphodiesterase 2 [Source:MGI Symbol;Acc:MGI:1321390]	-
ENSMUSG00000022415	9533	9471	10974	8925	8370	9556	10235	12014	9331	10606	8279	9089	10757	10936	8198	11251	Syngr1	15	80091334	80119501	+	4808	protein_coding	synaptogyrin 1 [Source:MGI Symbol;Acc:MGI:1328323]	-
ENSMUSG00000005873	9089	9054	10540	9522	8918	10290	10268	12057	8991	10711	9643	10445	11089	10990	8443	10925	Reep5	18	34344889	34373415	-	2894	protein_coding	receptor accessory protein 5 [Source:MGI Symbol;Acc:MGI:1270152]	-
ENSMUSG00000022594	9811	10508	11346	9174	9361	9191	11517	12027	9734	8972	8625	10261	11204	10152	8511	10404	Lynx1	15	74747852	74753046	-	4662	protein_coding	Ly6/neurotoxin 1 [Source:MGI Symbol;Acc:MGI:1345180]	-
ENSMUSG00000030161	9216	10109	11264	9016	9032	9513	10273	11988	9042	10073	8174	9954	11040	10305	8541	10900	Gabarapl1	6	129533160	129542346	+	2013	protein_coding	gamma-aminobutyric acid (GABA) A receptor-associated protein-like 1 [Source:MGI Symbol;Acc:MGI:1914980]	-
ENSMUSG00000025867	9632	7941	11129	8030	8256	9128	11279	12234	8543	9557	6546	7195	10457	8993	8554	12423	Cplx2	13	54371349	54383917	+	4928	protein_coding	complexin 2 [Source:MGI Symbol;Acc:MGI:104726]	-
ENSMUSG00000004892	10152	10117	11409	8433	9138	10013	11183	11566	10484	8385	10493	11142	10896	11074	7798	10283	Bcan	3	87987531	88000230	-	4064	protein_coding	brevican [Source:MGI Symbol;Acc:MGI:1096385]	-
ENSMUSG00000020894	9839	7511	11429	8832	8014	10171	10614	11569	8824	11160	7599	7752	11184	10440	7538	11973	Vamp2	11	69088490	69092384	+	3809	protein_coding	vesicle-associated membrane protein 2 [Source:MGI Symbol;Acc:MGI:1313277]	-
ENSMUSG00000007564	8993	8995	10244	8931	8478	10501	10151	11142	9237	10154	9952	9665	10631	11149	8244	10684	Ppp2r1a	17	20945311	20965916	+	3411	protein_coding	protein phosphatase 2, regulatory subunit A, alpha [Source:MGI Symbol;Acc:MGI:1926334]	-
ENSMUSG00000060126	7694	8721	9763	9768	8664	10460	9752	11443	8491	10778	13445	11602	10569	10400	8147	9356	Tpt1	14	75845093	75848525	+	2380	protein_coding	tumor protein, translationally-controlled 1 [Source:MGI Symbol;Acc:MGI:104890]	-
ENSMUSG00000038615	9793	10416	11156	9149	8926	8978	10400	11955	9578	9043	8439	10001	10607	10095	8606	10240	Nfe2l1	11	96817414	96829968	-	5441	protein_coding	nuclear factor, erythroid derived 2,-like 1 [Source:MGI Symbol;Acc:MGI:99421]	TF_bZIP
ENSMUSG00000022564	9283	9687	10210	8849	8525	9854	10068	11217	9546	9489	10020	10348	10519	10832	7679	9879	Grina	15	76246764	76249904	+	2067	protein_coding	glutamate receptor, ionotropic, N-methyl D-aspartate-associated protein 1 (glutamate binding) [Source:MGI Symbol;Acc:MGI:1913418]	-
ENSMUSG00000035864	10328	6307	12694	8482	8513	9943	12080	13211	7844	11523	4692	5005	12754	9067	8550	14462	Syt1	10	108497650	109010982	-	8338	protein_coding	synaptotagmin I [Source:MGI Symbol;Acc:MGI:99667]	-
ENSMUSG00000054423	9200	10505	10634	8247	9198	8974	11148	12512	9730	8938	7938	9192	10888	10321	8160	10826	Cadps	14	12372563	12823079	-	15054	protein_coding	Ca2+-dependent secretion activator [Source:MGI Symbol;Acc:MGI:1350922]	-
ENSMUSG00000024423	9079	8840	10884	8372	8214	9903	9353	11915	8739	11869	7520	9062	11324	11153	8372	12197	Impact	18	12972252	12992948	+	3432	protein_coding	impact, RWD domain protein [Source:MGI Symbol;Acc:MGI:1098233]	-
ENSMUSG00000037071	9896	9588	10708	7912	9861	8809	10225	12603	10315	9621	8442	10902	11939	11059	8567	10548	Scd1	19	44394451	44407709	-	4836	protein_coding	stearoyl-Coenzyme A desaturase 1 [Source:MGI Symbol;Acc:MGI:98239]	-
ENSMUSG00000027805	8174	9866	10022	9013	8609	10389	9921	11441	8976	10352	11129	10495	11097	10360	7884	9892	Pfn2	3	57841895	57848079	-	3541	protein_coding	profilin 2 [Source:MGI Symbol;Acc:MGI:97550]	-
ENSMUSG00000039630	9641	9126	11374	7960	8740	8133	9994	11491	9248	8241	6650	8613	11857	10448	7729	10091	Hnrnpu	1	178321108	178337797	-	11599	protein_coding	heterogeneous nuclear ribonucleoprotein U [Source:MGI Symbol;Acc:MGI:1858195]	-
ENSMUSG00000070802	10096	8878	10671	8423	8547	9272	9609	11165	8939	11061	6575	7895	10639	10871	8362	12180	Pnmal2	7	16944682	16948828	+	4147	protein_coding	PNMA-like 2 [Source:MGI Symbol;Acc:MGI:3645856]	-
ENSMUSG00000013921	10022	9305	11053	8728	9529	8951	11614	11661	9321	8501	6807	8723	11078	9913	7562	10991	Clip3	7	30291728	30308367	+	3935	protein_coding	CAP-GLY domain containing linker protein 3 [Source:MGI Symbol;Acc:MGI:1923936]	-
ENSMUSG00000020402	8551	9526	10447	8948	8153	9912	9938	11180	9014	10403	10283	9617	10312	10508	7481	10035	Vdac1	11	52360860	52389397	+	2620	protein_coding	voltage-dependent anion channel 1 [Source:MGI Symbol;Acc:MGI:106919]	-
ENSMUSG00000027002	8973	9451	10649	8610	8892	8928	9681	11713	9298	9873	8612	10239	11056	10186	8197	10316	Nckap1	2	80500512	80581380	-	4964	protein_coding	NCK-associated protein 1 [Source:MGI Symbol;Acc:MGI:1355333]	-
ENSMUSG00000018548	9283	10409	11194	8768	9421	7938	10727	11685	9446	8495	7433	10260	11382	9781	8189	9568	Trim37	11	87127077	87220683	+	7214	protein_coding	tripartite motif-containing 37 [Source:MGI Symbol;Acc:MGI:2153072]	-
ENSMUSG00000027562	8098	9821	9580	9115	9675	10964	10434	11288	9570	9398	12310	11408	9938	10320	7849	9045	Car2	3	14886273	14900770	+	2422	protein_coding	carbonic anhydrase 2 [Source:MGI Symbol;Acc:MGI:88269]	-
ENSMUSG00000001525	8393	8783	9652	8885	8384	10505	9717	11204	8610	10657	10582	9591	10300	10586	7838	10753	Tubb5	17	35833921	35838306	-	3327	protein_coding	tubulin, beta 5 class I [Source:MGI Symbol;Acc:MGI:107812]	-
ENSMUSG00000036427	9201	9038	10662	8797	8393	9930	9646	11702	9109	10340	8872	9276	11015	10672	8228	10607	Gpi1	7	34201330	34230336	-	6452	protein_coding	glucose phosphate isomerase 1 [Source:MGI Symbol;Acc:MGI:95797]	-
ENSMUSG00000014592	9909	10317	10711	8269	9651	7638	10578	11861	9021	8265	5816	9372	11350	9825	8370	10604	Camta1	4	150917322	151861876	-	14570	protein_coding	calmodulin binding transcription activator 1 [Source:MGI Symbol;Acc:MGI:2140230]	CG-1
ENSMUSG00000034312	10215	10907	10726	8160	9720	7674	10866	12082	9702	7516	6481	9976	11449	10123	8235	10248	Iqsec1	6	90656088	90988685	-	11601	protein_coding	IQ motif and Sec7 domain 1 [Source:MGI Symbol;Acc:MGI:1196356]	-
ENSMUSG00000030428	9166	9269	10356	8219	8711	9246	10077	11571	9252	10170	9217	9851	10800	10836	7993	9540	Ttyh1	7	4119408	4136708	+	6379	protein_coding	tweety family member 1 [Source:MGI Symbol;Acc:MGI:1889007]	-
ENSMUSG00000018326	8786	9127	10464	8615	8245	9358	9902	11219	8676	10299	7891	9158	10758	10170	7790	10839	Ywhab	2	163994960	164018588	+	3382	protein_coding	tyrosine 3-monooxygenase/tryptophan 5-monooxygenase activation protein, beta polypeptide [Source:MGI Symbol;Acc:MGI:1891917]	-
ENSMUSG00000020368	9259	9111	10894	8736	8833	8823	9742	11493	9170	10477	8521	10235	10459	9684	7702	10071	Canx	11	50293961	50325673	-	4693	protein_coding	calnexin [Source:MGI Symbol;Acc:MGI:88261]	-
ENSMUSG00000017466	9602	9180	9799	8612	8506	8834	9107	11158	8511	10525	6648	9068	10907	11017	8061	10927	Timp2	11	118301069	118355740	-	3896	protein_coding	tissue inhibitor of metalloproteinase 2 [Source:MGI Symbol;Acc:MGI:98753]	-
ENSMUSG00000026932	9293	10691	10554	8374	9334	8068	10425	11619	9761	7920	8467	10883	10753	10275	7742	9356	Nacc2	2	26055535	26123220	-	7815	protein_coding	nucleus accumbens associated 2, BEN and BTB (POZ) domain containing [Source:MGI Symbol;Acc:MGI:1915241]	-
ENSMUSG00000060036	7777	8874	9813	8954	7728	10454	9036	10774	8288	10226	10896	10013	10818	10596	8356	10182	Rpl3	15	80077791	80091868	-	3175	protein_coding	ribosomal protein L3 [Source:MGI Symbol;Acc:MGI:1351605]	-
ENSMUSG00000031517	8094	6999	9798	8054	7608	9753	9256	10571	7535	10728	7626	8202	10644	9870	7236	10384	Gpm6a	8	54954843	55060871	+	3215	protein_coding	glycoprotein m6a [Source:MGI Symbol;Acc:MGI:107671]	-
ENSMUSG00000022619	9402	9288	10356	8185	8722	8801	10375	11149	8942	8761	8268	9473	10284	10043	7814	10112	Mapk8ip2	15	89453913	89464468	+	5700	protein_coding	mitogen-activated protein kinase 8 interacting protein 2 [Source:MGI Symbol;Acc:MGI:1926555]	-
ENSMUSG00000024425	8376	8516	9646	8797	7671	9896	9478	10776	8134	10673	9460	9524	10084	10577	7646	10957	Ndfip1	18	38418975	38464399	+	930	protein_coding	Nedd4 family interacting protein 1 [Source:MGI Symbol;Acc:MGI:1929601]	-
ENSMUSG00000058975	9453	9911	10071	7901	8405	7966	10480	10916	8950	7782	6592	8226	10216	10154	7104	10472	Kcnc1	7	46396497	46438704	+	9458	protein_coding	potassium voltage gated channel, Shaw-related subfamily, member 1 [Source:MGI Symbol;Acc:MGI:96667]	-
ENSMUSG00000021573	9411	8966	10869	8160	9063	8110	10275	11564	8975	9256	6208	8710	11568	9513	8440	10133	Tppp	13	74009407	74035753	+	5102	protein_coding	tubulin polymerization promoting protein [Source:MGI Symbol;Acc:MGI:1920198]	-
ENSMUSG00000036745	9147	10288	10826	8306	9708	7374	10133	12113	9307	7647	6401	9808	11599	10111	8118	9689	Ttll7	3	146852367	146984009	+	8266	protein_coding	tubulin tyrosine ligase-like family, member 7 [Source:MGI Symbol;Acc:MGI:1918142]	-
ENSMUSG00000094483	9496	9456	10751	7570	8871	7574	10262	11514	8973	8334	6280	8895	11649	9634	7474	10187	Purb	11	6467599	6475917	-	8319	protein_coding	purine rich element binding protein B [Source:MGI Symbol;Acc:MGI:1338779]	-
ENSMUSG00000027993	9277	10200	10331	7860	9247	8083	9921	11419	8896	8396	7296	9701	10765	9348	8200	9639	Trim2	3	84160439	84306877	-	19751	protein_coding	tripartite motif-containing 2 [Source:MGI Symbol;Acc:MGI:1933163]	-
ENSMUSG00000021794	8546	9380	9484	8258	7863	9316	9349	10714	9011	9762	9583	9649	9833	10577	7512	9657	Glud1	14	34310727	34345265	+	4210	protein_coding	glutamate dehydrogenase 1 [Source:MGI Symbol;Acc:MGI:95753]	-
ENSMUSG00000017781	8484	9300	10408	8610	8353	9339	10264	11463	9184	8789	8914	9570	10562	9666	7606	10053	Pitpna	11	75588097	75628804	+	4129	protein_coding	phosphatidylinositol transfer protein, alpha [Source:MGI Symbol;Acc:MGI:99887]	-
ENSMUSG00000025261	11069	9925	12318	7565	10797	5510	10894	12086	8781	5911	3414	7425	13286	9076	8298	10409	Huwe1	X	151800807	151935417	+	23507	protein_coding	HECT, UBA and WWE domain containing 1 [Source:MGI Symbol;Acc:MGI:1926884]	-
ENSMUSG00000106847	9525	10013	10145	8225	8672	8244	10160	11388	8903	8243	6620	8643	10391	9859	7749	10308	Peg13	15	72805600	72810324	-	4725	sense_intronic	paternally expressed 13 [Source:MGI Symbol;Acc:MGI:2663476]	-
ENSMUSG00000051853	8986	8556	10235	7759	8037	9081	9577	10540	8815	9819	7841	8966	10264	9674	7356	10737	Arf3	15	98736634	98763214	-	4824	protein_coding	ADP-ribosylation factor 3 [Source:MGI Symbol;Acc:MGI:99432]	-
ENSMUSG00000035847	9242	8725	10592	7685	9054	8703	10081	11801	8932	9307	6559	8792	11556	9425	7446	10100	Ids	X	70343069	70365084	-	5101	protein_coding	iduronate 2-sulfatase [Source:MGI Symbol;Acc:MGI:96417]	-
ENSMUSG00000062661	8810	10235	9615	8029	8474	8247	9053	10498	9382	9268	9411	10410	9625	10352	7473	9095	Ncs1	2	31245823	31295989	+	4653	protein_coding	neuronal calcium sensor 1 [Source:MGI Symbol;Acc:MGI:109166]	-
ENSMUSG00000023010	8683	8927	10110	8489	7931	9063	8869	10020	8491	10109	10190	10482	10395	10093	7480	9186	Tmbim6	15	99392882	99410049	+	4578	protein_coding	transmembrane BAX inhibitor motif containing 6 [Source:MGI Symbol;Acc:MGI:99682]	-
ENSMUSG00000061080	9781	9539	10473	7866	9369	6988	9990	11762	8800	7790	4919	8407	11547	10243	8111	9763	Lsamp	16	39984361	42181679	+	17213	protein_coding	limbic system-associated membrane protein [Source:MGI Symbol;Acc:MGI:1261760]	-
ENSMUSG00000027375	8202	8397	12384	8625	7891	8449	9454	10811	8788	9440	9614	11122	13258	9920	7132	8617	Mal	2	127633226	127656695	-	2778	protein_coding	myelin and lymphocyte protein, T cell differentiation protein [Source:MGI Symbol;Acc:MGI:892970]	-
ENSMUSG00000020932	10065	5248	9486	9596	10265	11423	9763	12545	9037	5168	12738	10074	9706	11111	7504	8363	Gfap	11	102887336	102900912	-	4218	protein_coding	glial fibrillary acidic protein [Source:MGI Symbol;Acc:MGI:95697]	-
ENSMUSG00000020486	7592	8890	9580	8295	8257	9729	9423	11174	9296	7940	10258	9539	10656	10239	7583	9060	2023-09-04	11	87568903	87590539	+	3563	protein_coding	septin 4 [Source:MGI Symbol;Acc:MGI:1270156]	-
ENSMUSG00000039262	10525	9443	10887	7455	9466	6255	9699	11285	8566	7152	4069	7754	11113	10046	8196	10420	Prrc2b	2	32151082	32234537	+	11262	protein_coding	proline-rich coiled-coil 2B [Source:MGI Symbol;Acc:MGI:1923304]	-
ENSMUSG00000053024	9619	8973	10822	7858	9234	7763	10118	11498	9286	8265	6807	9377	11341	9422	7816	9226	Cntn2	1	132509427	132543256	-	9304	protein_coding	contactin 2 [Source:MGI Symbol;Acc:MGI:104518]	-
ENSMUSG00000038976	9694	9060	10142	7497	8024	8145	9961	10042	8361	8928	6668	8569	9479	9740	7294	9671	Ppp1r9b	11	94991035	95006899	+	5083	protein_coding	protein phosphatase 1, regulatory subunit 9B [Source:MGI Symbol;Acc:MGI:2387581]	-
ENSMUSG00000033065	8397	9040	10124	8196	7828	8689	10048	10426	8540	8487	8417	9208	10865	9864	7304	9457	Pfkm	15	98092589	98132451	+	3340	protein_coding	phosphofructokinase, muscle [Source:MGI Symbol;Acc:MGI:97548]	-
ENSMUSG00000035901	8788	9583	10134	7932	8958	7674	9266	11186	9218	8123	6934	9506	10686	9959	7884	9585	Dennd5a	7	109893780	109960470	-	8677	protein_coding	DENN/MADD domain containing 5A [Source:MGI Symbol;Acc:MGI:1201681]	-
ENSMUSG00000060961	9359	9177	10939	7119	9194	7117	9724	10758	8776	7485	5593	9598	12145	9894	7711	9010	Slc4a4	5	88886818	89239653	+	10815	protein_coding	solute carrier family 4 (anion exchanger), member 4 [Source:MGI Symbol;Acc:MGI:1927555]	-
ENSMUSG00000032399	7540	8669	9247	8591	7714	9386	8980	10291	7949	9667	10124	9688	10275	9712	7673	9902	Rpl4	9	64173375	64178666	+	2007	protein_coding	ribosomal protein L4 [Source:MGI Symbol;Acc:MGI:1915141]	-
ENSMUSG00000000826	8805	9048	10418	7957	8163	8114	9438	10714	8362	8903	7138	8981	10382	9678	7404	9713	Dnajc5	2	181520485	181555133	+	6953	protein_coding	DnaJ heat shock protein family (Hsp40) member C5 [Source:MGI Symbol;Acc:MGI:892995]	-
ENSMUSG00000025190	8336	9363	9688	8536	7547	9338	10004	10553	8344	9408	9549	8888	9568	9595	6843	9958	Got1	19	43499752	43524605	-	2539	protein_coding	glutamic-oxaloacetic transaminase 1, soluble [Source:MGI Symbol;Acc:MGI:95791]	-
ENSMUSG00000038375	8630	9009	11035	8564	8296	7658	10200	10410	9144	8409	8432	10657	11793	10042	7219	8255	Trp53inp2	2	155381059	155389850	+	5257	protein_coding	transformation related protein 53 inducible nuclear protein 2 [Source:MGI Symbol;Acc:MGI:1915978]	-
ENSMUSG00000027223	8576	8825	9783	7815	8261	8629	8809	10066	8538	9497	9203	9815	9800	9968	7254	9277	Mapk8ip1	2	92383676	92401263	-	4644	protein_coding	mitogen-activated protein kinase 8 interacting protein 1 [Source:MGI Symbol;Acc:MGI:1309464]	-
ENSMUSG00000035770	8517	9173	9996	7495	9051	7933	9624	11258	9443	7939	7493	9113	10173	9684	7945	9232	Dync1li2	8	104417680	104443047	-	6027	protein_coding	dynein, cytoplasmic 1 light intermediate chain 2 [Source:MGI Symbol;Acc:MGI:107738]	-
ENSMUSG00000021820	8228	9439	9732	7956	8177	8240	9034	10767	8763	7832	8770	9202	10420	9659	7053	8991	Camk2g	14	20734875	20794088	-	6401	protein_coding	calcium/calmodulin-dependent protein kinase II gamma [Source:MGI Symbol;Acc:MGI:88259]	-
ENSMUSG00000026123	8504	8736	9523	8086	7809	8345	9279	10566	8332	9277	7769	9119	9851	9316	7423	9565	Plekhb2	1	34849976	34879580	+	7987	protein_coding	pleckstrin homology domain containing, family B (evectins) member 2 [Source:MGI Symbol;Acc:MGI:2385825]	-
ENSMUSG00000026223	7990	7443	9135	8083	7068	10020	8214	9670	7441	9914	9835	7616	9606	10409	7194	9402	Itm2c	1	85894281	85908675	+	2491	protein_coding	integral membrane protein 2C [Source:MGI Symbol;Acc:MGI:1927594]	-
ENSMUSG00000062070	7426	8631	9390	8659	7163	8904	8787	9955	8273	9591	10141	8788	9421	9682	7028	9016	Pgk1	X	106187100	106203699	+	2244	protein_coding	phosphoglycerate kinase 1 [Source:MGI Symbol;Acc:MGI:97555]	-
ENSMUSG00000021143	9125	8912	10233	8144	9093	7873	9683	10810	9278	7954	7569	9269	10664	9713	7641	9249	Pacs2	12	113014508	113074401	+	6985	protein_coding	phosphofurin acidic cluster sorting protein 2 [Source:MGI Symbol;Acc:MGI:1924399]	-
ENSMUSG00000030704	8175	8468	9610	8048	8046	8463	9392	11068	8248	9050	8107	9516	10576	9125	7105	9130	Rab6a	7	100607410	100641268	+	3728	protein_coding	RAB6A, member RAS oncogene family [Source:MGI Symbol;Acc:MGI:894313]	-
ENSMUSG00000033208	6963	8360	9104	8633	7836	8794	8767	9977	8355	8763	12877	11688	10562	9509	7117	7698	S100b	10	76253853	76261159	+	1484	protein_coding	S100 protein, beta polypeptide, neural [Source:MGI Symbol;Acc:MGI:98217]	-
ENSMUSG00000040276	9102	9391	10300	7748	7843	8149	10007	10459	8844	7781	7025	8059	9874	9442	7132	9393	Pacsin1	17	27655509	27711482	+	6525	protein_coding	protein kinase C and casein kinase substrate in neurons 1 [Source:MGI Symbol;Acc:MGI:1345181]	-
ENSMUSG00000022961	9137	8510	10352	7117	9177	6594	9244	11109	8604	6603	4879	7824	11090	9575	7507	9534	Son	16	91647506	91679221	+	14907	protein_coding	Son DNA binding protein [Source:MGI Symbol;Acc:MGI:98353]	-
ENSMUSG00000004980	8622	7938	9903	7828	7483	8260	9465	10697	8171	9826	8054	8915	10067	8148	6931	8676	Hnrnpa2b1	6	51460932	51469894	-	6584	protein_coding	heterogeneous nuclear ribonucleoprotein A2/B1 [Source:MGI Symbol;Acc:MGI:104819]	-
ENSMUSG00000022973	9305	8822	10143	7275	9008	7112	10416	10948	8474	7461	5598	7561	10618	9039	7622	10375	Synj1	16	90936092	91011308	-	8085	protein_coding	synaptojanin 1 [Source:MGI Symbol;Acc:MGI:1354961]	-
ENSMUSG00000050711	7838	6589	10640	7731	6434	9969	8965	10792	7790	12542	6948	7233	8642	9287	7790	12196	Scg2	1	79434669	79440120	-	2515	protein_coding	secretogranin II [Source:MGI Symbol;Acc:MGI:103033]	-
ENSMUSG00000008734	8569	9003	10072	7916	8496	7643	9688	10460	8614	7468	7020	9011	10445	8511	7236	8575	Gprc5b	7	118972047	118995211	-	4630	protein_coding	G protein-coupled receptor, family C, group 5, member B [Source:MGI Symbol;Acc:MGI:1927596]	-
ENSMUSG00000039601	8241	8860	9177	8088	7827	7737	8578	10162	8094	9512	8025	10185	10083	10075	6878	8950	Rcan2	17	43801351	44039516	+	4372	protein_coding	regulator of calcineurin 2 [Source:MGI Symbol;Acc:MGI:1858219]	-
ENSMUSG00000027500	7237	8237	8615	7779	7511	8712	8066	10303	7472	9480	8963	9740	9246	8970	7080	9018	Stmn2	3	8509360	8561606	+	5602	protein_coding	stathmin-like 2 [Source:MGI Symbol;Acc:MGI:98241]	-
ENSMUSG00000034336	8130	9216	9941	7983	8085	8150	10017	10288	8546	7946	7657	8933	9784	8321	6729	8621	Ina	19	47014698	47025327	+	3240	protein_coding	internexin neuronal intermediate filament protein, alpha [Source:MGI Symbol;Acc:MGI:96568]	-
ENSMUSG00000025153	9184	8219	9790	6994	8444	7625	8784	10663	8415	8572	6692	8396	10038	9594	7227	9622	Fasn	11	120805846	120824547	-	10947	protein_coding	fatty acid synthase [Source:MGI Symbol;Acc:MGI:95485]	-
ENSMUSG00000022791	8433	9398	9090	6988	8231	8065	8936	9753	8581	8330	8261	9208	9078	9404	7423	9277	Tnk2	16	32643874	32683493	+	5738	protein_coding	tyrosine kinase, non-receptor, 2 [Source:MGI Symbol;Acc:MGI:1858308]	-
ENSMUSG00000028161	7846	8242	8515	7260	7496	7731	8094	9609	7585	7260	7952	8670	9037	9098	6925	7984	Ppp3ca	3	136670124	136937727	+	9981	protein_coding	protein phosphatase 3, catalytic subunit, alpha isoform [Source:MGI Symbol;Acc:MGI:107164]	-
ENSMUSG00000027546	7976	8352	9486	7638	7650	8138	8621	9441	8174	8715	7982	8372	9051	9179	7292	8752	Atp9a	2	168634438	168742409	-	5917	protein_coding	ATPase, class II, type 9A [Source:MGI Symbol;Acc:MGI:1330826]	-
ENSMUSG00000064329	8595	10408	9726	7463	9006	6105	9902	11376	8403	6061	5005	7928	10306	8575	7270	8920	Scn1a	2	66270778	66440840	-	11146	protein_coding	sodium channel, voltage-gated, type I, alpha [Source:MGI Symbol;Acc:MGI:98246]	-
ENSMUSG00000018474	9218	8787	9847	7273	8234	6535	8832	10548	7981	7569	4203	6688	9825	9267	7687	9403	Chd3	11	69343273	69369406	-	8443	protein_coding	chromodomain helicase DNA binding protein 3 [Source:MGI Symbol;Acc:MGI:1344395]	-
ENSMUSG00000025757	8642	9768	9704	7343	8676	6618	9481	10566	7948	7722	5568	8291	10564	8446	7091	8696	Hspa4l	3	40744495	40796103	+	11792	protein_coding	heat shock protein 4 like [Source:MGI Symbol;Acc:MGI:107422]	-
ENSMUSG00000030774	7374	7374	9687	7892	7834	8945	10048	10389	8154	7565	8849	8664	9822	8185	6561	9397	Pak1	7	97788541	97912381	+	3943	protein_coding	p21 (RAC1) activated kinase 1 [Source:MGI Symbol;Acc:MGI:1339975]	-
ENSMUSG00000075415	8526	8521	10163	7368	8485	7053	9300	10695	9068	6774	6216	8611	10967	9022	7194	8779	Fnbp1	2	31026206	31142008	-	10030	protein_coding	formin binding protein 1 [Source:MGI Symbol;Acc:MGI:109606]	-
ENSMUSG00000037706	7633	7830	9239	7978	7130	9205	8305	9446	7909	9151	10678	9164	9384	9483	6603	8193	Cd81	7	143052739	143067934	+	2879	protein_coding	CD81 antigen [Source:MGI Symbol;Acc:MGI:1096398]	-
ENSMUSG00000033392	8476	8369	9925	7114	8420	6911	9184	10341	8318	7382	6007	8531	10512	8708	7194	9010	Clasp2	9	113741473	113919682	+	15378	protein_coding	CLIP associating protein 2 [Source:MGI Symbol;Acc:MGI:1923749]	-
ENSMUSG00000036333	9308	8571	9841	7021	8587	6285	9039	10277	7933	7450	4860	7660	10377	8317	7514	9409	Kidins220	12	24974925	25063152	+	8669	protein_coding	kinase D-interacting substrate 220 [Source:MGI Symbol;Acc:MGI:1924730]	-
ENSMUSG00000020917	8390	9333	8051	7574	7806	6826	7756	10337	7405	7888	6962	10087	8308	11049	8062	8559	Acly	11	100476353	100528000	-	5279	protein_coding	ATP citrate lyase [Source:MGI Symbol;Acc:MGI:103251]	-
ENSMUSG00000032518	6839	7514	8228	8052	7142	9116	7962	9247	7376	9882	10581	9506	9091	9442	6884	8737	Rpsa	9	120127689	120132369	+	3170	protein_coding	ribosomal protein SA [Source:MGI Symbol;Acc:MGI:105381]	-
ENSMUSG00000024012	7586	7894	8979	7694	6686	8953	7941	9430	7607	9695	9052	7979	8985	9419	6863	9184	Mtch1	17	29332072	29347904	-	2878	protein_coding	mitochondrial carrier 1 [Source:MGI Symbol;Acc:MGI:1929261]	-
ENSMUSG00000057897	8270	7774	9244	6987	7282	7681	8785	9489	7898	7394	6685	7080	9015	8773	6502	8932	Camk2b	11	5969644	6066362	-	9125	protein_coding	calcium/calmodulin-dependent protein kinase II, beta [Source:MGI Symbol;Acc:MGI:88257]	-
ENSMUSG00000028149	7912	8127	8893	7921	7665	7927	9237	10274	7937	7718	7470	8804	9296	8955	6713	9222	Rap1gds1	3	138925902	139075201	-	7559	protein_coding	RAP1, GTP-GDP dissociation stimulator 1 [Source:MGI Symbol;Acc:MGI:2385189]	-
ENSMUSG00000037217	8842	8347	9700	7603	8191	7560	10027	9862	8202	7331	5916	7850	9574	8308	6379	9545	Syn1	X	20860511	20921004	-	3299	protein_coding	synapsin I [Source:MGI Symbol;Acc:MGI:98460]	-
ENSMUSG00000020900	8612	9496	9986	7216	8426	6008	9295	10560	8089	6588	4757	7463	9298	8052	7263	8545	Myh10	11	68691559	68816632	+	10458	protein_coding	myosin, heavy polypeptide 10, non-muscle [Source:MGI Symbol;Acc:MGI:1930780]	-
ENSMUSG00000037419	7887	8772	8840	7803	7883	7464	8488	10292	7833	7715	7616	9774	9346	8677	6930	7993	Endod1	9	14353990	14381507	-	4645	protein_coding	endonuclease domain containing 1 [Source:MGI Symbol;Acc:MGI:1919196]	-
ENSMUSG00000037266	8562	7751	8646	7534	7268	8481	7641	9209	8669	8292	8586	9127	8312	8931	6301	9336	Rsrp1	4	134923592	134927671	+	3349	protein_coding	arginine/serine rich protein 1 [Source:MGI Symbol;Acc:MGI:106498]	-
ENSMUSG00000028020	7428	8334	8582	7702	7465	7965	8857	9881	8206	7990	8710	9419	9553	8620	6612	8368	Glrb	3	80843599	80913660	-	4655	protein_coding	glycine receptor, beta subunit [Source:MGI Symbol;Acc:MGI:95751]	-
ENSMUSG00000029291	7752	8185	9230	7650	7491	7788	8766	10093	7842	7682	7563	8912	9136	8624	6829	8780	Rufy3	5	88565040	88651392	+	10214	protein_coding	RUN and FYVE domain containing 3 [Source:MGI Symbol;Acc:MGI:106484]	-
ENSMUSG00000026991	8912	7818	8984	7254	8681	7120	9018	9846	8200	7707	7008	9524	9430	8927	7534	8572	Pkp4	2	59160850	59355208	+	5707	protein_coding	plakophilin 4 [Source:MGI Symbol;Acc:MGI:109281]	-
ENSMUSG00000027634	6975	8106	8978	7472	7162	7344	8327	9601	7857	7684	7397	8567	8997	8340	6587	8556	Ndrg3	2	156927345	156992056	-	8388	protein_coding	N-myc downstream regulated gene 3 [Source:MGI Symbol;Acc:MGI:1352499]	-
ENSMUSG00000054364	7432	7869	9386	7566	7475	8522	6935	8654	7650	8537	10211	9663	9018	9574	6400	8553	Rhob	12	8497661	8500009	-	2349	protein_coding	ras homolog family member B [Source:MGI Symbol;Acc:MGI:107949]	-
ENSMUSG00000020456	8275	8607	9528	7479	7710	7275	8949	9895	8161	7373	6361	8173	9536	8737	6849	8856	Ogdh	11	6291633	6356642	+	5456	protein_coding	oxoglutarate (alpha-ketoglutarate) dehydrogenase (lipoamide) [Source:MGI Symbol;Acc:MGI:1098267]	-
ENSMUSG00000000538	8058	8068	8935	7216	7548	7777	8483	9672	7752	8073	7643	8279	9131	8675	6573	8633	Tom1l2	11	60226714	60352905	-	8764	protein_coding	target of myb1-like 2 (chicken) [Source:MGI Symbol;Acc:MGI:2443306]	-
ENSMUSG00000019194	7006	8339	8540	7515	6569	9134	9143	9093	7676	6946	11061	8279	8377	8270	6086	7893	Scn1b	7	31116524	31127003	-	1859	protein_coding	sodium channel, voltage-gated, type I, beta [Source:MGI Symbol;Acc:MGI:98247]	-
ENSMUSG00000102252	7157	7315	8682	7559	6779	8776	8776	9302	7427	8915	9174	8117	8653	8692	6212	9042	Snrpn	7	59982495	60140219	-	2159	protein_coding	small nuclear ribonucleoprotein N [Source:MGI Symbol;Acc:MGI:98347]	-
ENSMUSG00000024381	7898	7792	8744	7353	7378	7905	8580	9759	7986	7675	8141	8401	9429	8744	6398	8169	Bin1	18	32377217	32435736	+	2451	protein_coding	bridging integrator 1 [Source:MGI Symbol;Acc:MGI:108092]	-
ENSMUSG00000033419	7898	7935	8751	7439	7247	7960	8860	9320	8007	8127	7424	8078	8762	8238	6104	9178	Snap91	9	86765923	86880654	-	9126	protein_coding	synaptosomal-associated protein 91 [Source:MGI Symbol;Acc:MGI:109132]	-
ENSMUSG00000040722	7760	7745	9042	7192	6857	8054	8535	9499	7490	8032	7499	7267	8924	8631	6268	8742	Scamp5	9	57441327	57468060	-	3707	protein_coding	secretory carrier membrane protein 5 [Source:MGI Symbol;Acc:MGI:1928948]	-
ENSMUSG00000001833	7007	7558	8875	7169	7584	8098	8315	10044	7737	8569	8094	8947	9848	8556	6528	7848	2023-09-07	9	25252439	25308571	+	11631	protein_coding	septin 7 [Source:MGI Symbol;Acc:MGI:1335094]	-
ENSMUSG00000046447	7952	7626	8342	6695	6587	7698	7852	8338	6868	9401	7662	7963	8590	8281	5995	8292	Camk2n1	4	138454314	138460123	+	4444	protein_coding	calcium/calmodulin-dependent protein kinase II inhibitor 1 [Source:MGI Symbol;Acc:MGI:1913509]	-
ENSMUSG00000020262	8052	8271	9253	7131	7380	6590	9559	9775	7756	6243	5676	7783	9347	8753	6408	8476	Adarb1	10	77290726	77418270	-	11272	protein_coding	adenosine deaminase, RNA-specific, B1 [Source:MGI Symbol;Acc:MGI:891999]	-
ENSMUSG00000036046	7973	7836	9055	6883	7099	7516	8365	9904	8142	7724	7395	8215	9507	9021	6672	8009	5031439G07Rik	15	84943936	84988551	-	9604	protein_coding	RIKEN cDNA 5031439G07 gene [Source:MGI Symbol;Acc:MGI:2444899]	-
ENSMUSG00000025743	8573	7940	9104	7049	7484	6994	9033	9115	8049	7449	5988	8120	8924	8721	6710	8518	Sdc3	4	130792537	130826319	+	5989	protein_coding	syndecan 3 [Source:MGI Symbol;Acc:MGI:1349163]	-
ENSMUSG00000020366	7602	8000	8750	7090	7350	7096	8263	9680	7780	7137	6333	8265	9430	8132	6536	8486	Mapk9	11	49846751	49886421	+	6784	protein_coding	mitogen-activated protein kinase 9 [Source:MGI Symbol;Acc:MGI:1346862]	-
ENSMUSG00000017631	8227	8003	9006	7017	7382	6579	8184	9282	7629	7920	5485	7806	9257	8663	6546	8620	Abr	11	76416734	76622314	-	9730	protein_coding	active BCR-related gene [Source:MGI Symbol;Acc:MGI:107771]	-
ENSMUSG00000032324	6677	7279	8213	7268	6512	8429	7915	8938	7258	8626	9168	8812	9083	8691	6176	8291	Tspan3	9	56131725	56165477	-	4274	protein_coding	tetraspanin 3 [Source:MGI Symbol;Acc:MGI:1928098]	-
ENSMUSG00000001211	7607	8556	8765	7041	7356	7155	8281	9519	7965	6802	6581	8222	8997	8594	6793	7927	Agpat3	10	78269178	78352489	-	7790	protein_coding	1-acylglycerol-3-phosphate O-acyltransferase 3 [Source:MGI Symbol;Acc:MGI:1336186]	-
ENSMUSG00000005338	7613	7633	8102	6505	7148	6729	8140	8902	7075	6457	5529	6959	8479	7900	6413	8114	Cadm3	1	173333258	173367695	-	7248	protein_coding	cell adhesion molecule 3 [Source:MGI Symbol;Acc:MGI:2137858]	-
ENSMUSG00000076432	6578	7238	8379	7136	6760	8170	7477	8834	6928	8954	8824	8654	8982	8401	6232	8061	Ywhaq	12	21390071	21417637	-	3061	protein_coding	tyrosine 3-monooxygenase/tryptophan 5-monooxygenase activation protein theta [Source:MGI Symbol;Acc:MGI:891963]	-
ENSMUSG00000026623	7957	7903	8814	7002	7154	6244	8204	9748	7415	7284	5767	7711	9386	8603	6493	8130	Lpgat1	1	191717834	191784255	+	7610	protein_coding	lysophosphatidylglycerol acyltransferase 1 [Source:MGI Symbol;Acc:MGI:2446186]	-
ENSMUSG00000020496	6944	7594	8561	6938	6350	8223	7871	8469	7438	8451	8704	8066	8020	8278	5717	8043	Rnf187	11	58932288	58938916	-	1949	protein_coding	ring finger protein 187 [Source:MGI Symbol;Acc:MGI:1914224]	-
ENSMUSG00000048385	7961	9511	8565	7177	6816	6415	7978	8785	7552	6612	7493	8980	8139	9742	5826	7698	Scrt1	15	76516203	76522499	-	4380	protein_coding	scratch family zinc finger 1 [Source:MGI Symbol;Acc:MGI:2176606]	zf-C2H2
ENSMUSG00000018909	8098	7568	8958	6813	6993	6401	8387	9327	7477	7742	5626	7337	9356	8750	6234	8193	Arrb1	7	99535466	99606771	+	11175	protein_coding	arrestin, beta 1 [Source:MGI Symbol;Acc:MGI:99473]	-
ENSMUSG00000009894	6961	7267	7980	7233	6480	8333	8239	8997	7149	8702	8398	7588	8228	8322	6070	8360	Snap47	11	59407134	59451186	-	2651	protein_coding	synaptosomal-associated protein, 47 [Source:MGI Symbol;Acc:MGI:1915076]	-
ENSMUSG00000029126	6833	7598	8109	6975	6174	7662	7636	8848	7148	8436	7769	7248	8034	8265	6065	8284	Nsg1	5	38137192	38159907	-	3215	protein_coding	neuron specific gene family member 1 [Source:MGI Symbol;Acc:MGI:109149]	-
ENSMUSG00000026103	7712	6312	9566	6463	7743	8591	11443	9989	8115	6143	6433	6511	9270	6647	5812	9397	Gls	1	52163448	52233232	-	15057	protein_coding	glutaminase [Source:MGI Symbol;Acc:MGI:95752]	-
ENSMUSG00000040265	7779	8186	8663	6590	8468	6004	8257	10073	7514	6821	5005	7950	9332	8011	7228	8803	Dnm3	1	161982453	162478034	-	24452	protein_coding	dynamin 3 [Source:MGI Symbol;Acc:MGI:1341299]	-
ENSMUSG00000022841	7088	6965	7699	7031	6362	8998	7957	9031	7216	8307	7958	7484	8204	7994	6106	8839	Ap2m1	16	20535478	20544909	+	4120	protein_coding	adaptor-related protein complex 2, mu 1 subunit [Source:MGI Symbol;Acc:MGI:1298405]	-
ENSMUSG00000037032	6984	7650	8101	7079	6685	7873	8123	8836	7152	7728	8314	7674	8230	8612	6210	7922	Apbb1	7	105558483	105581653	-	4408	protein_coding	amyloid beta (A4) precursor protein-binding, family B, member 1 [Source:MGI Symbol;Acc:MGI:107765]	-
ENSMUSG00000068747	8021	8346	8493	6931	7706	6508	7963	9521	7786	7019	6061	8140	8723	8378	6662	7563	Sort1	3	108284082	108361511	+	7569	protein_coding	sortilin 1 [Source:MGI Symbol;Acc:MGI:1338015]	-
ENSMUSG00000034160	8641	7099	9698	6260	7659	6416	8892	9794	7590	6565	5061	7660	9708	7604	6149	8612	Ogt	X	101640060	101684351	+	8045	protein_coding	O-linked N-acetylglucosamine (GlcNAc) transferase (UDP-N-acetylglucosamine:polypeptide-N-acetylglucosaminyl transferase) [Source:MGI Symbol;Acc:MGI:1339639]	-
ENSMUSG00000023033	8205	9959	9136	6579	8469	5045	9161	10032	7856	4634	4247	7029	9342	7210	6880	7906	Scn8a	15	100869858	101045938	+	15766	protein_coding	sodium channel, voltage-gated, type VIII, alpha [Source:MGI Symbol;Acc:MGI:103169]	-
ENSMUSG00000026202	7118	7735	7971	7219	6913	7719	7879	8809	7298	7741	8397	8732	8303	8060	6155	7898	Tuba4a	1	75214228	75219865	-	3701	protein_coding	tubulin, alpha 4A [Source:MGI Symbol;Acc:MGI:1095410]	-
ENSMUSG00000040097	7435	8019	8322	6962	6790	7099	8052	9052	7130	7787	6583	7390	8272	8550	6667	8144	Flywch1	17	23752793	23771602	-	4266	protein_coding	FLYWCH-type zinc finger 1 [Source:MGI Symbol;Acc:MGI:2442638]	-
ENSMUSG00000032336	6648	7335	7939	6919	6722	7396	7729	8931	7184	7585	7942	8159	8932	7740	6278	7681	Nptn	9	58582240	58657955	+	6168	protein_coding	neuroplastin [Source:MGI Symbol;Acc:MGI:108077]	-
ENSMUSG00000027894	7664	6964	9486	6593	6799	6705	9727	9799	7153	6266	4850	5465	9002	7724	6335	9325	Slc6a17	3	107467543	107518018	-	10283	protein_coding	solute carrier family 6 (neurotransmitter transporter), member 17 [Source:MGI Symbol;Acc:MGI:2442535]	-
ENSMUSG00000013236	8078	6995	8582	6524	6972	7214	8687	9635	7504	6909	5786	6794	8350	8008	6350	9008	Ptprs	17	56412426	56476483	-	14990	protein_coding	protein tyrosine phosphatase, receptor type, S [Source:MGI Symbol;Acc:MGI:97815]	-
ENSMUSG00000024411	7486	7185	9375	7592	7632	6545	8256	9906	7790	5264	6216	7890	9160	8940	6731	7058	Aqp4	18	15389394	15403684	-	5082	protein_coding	aquaporin 4 [Source:MGI Symbol;Acc:MGI:107387]	-
ENSMUSG00000030058	7277	7849	8476	6932	7115	6834	8152	9387	7140	6812	5752	7724	8759	8320	6245	8283	Copg1	6	87887814	87913595	+	11011	protein_coding	coatomer protein complex, subunit gamma 1 [Source:MGI Symbol;Acc:MGI:1858696]	-
ENSMUSG00000020349	6349	7219	8085	7037	6694	7441	7573	8781	7031	7656	7372	8094	8574	7869	6700	8529	Ppp2ca	11	52098681	52127778	+	7490	protein_coding	protein phosphatase 2 (formerly 2A), catalytic subunit, alpha isoform [Source:MGI Symbol;Acc:MGI:1321159]	-
ENSMUSG00000043388	7932	6609	8221	6810	6824	7415	7334	8905	7142	10415	4930	6317	8576	8264	6437	9448	Tmem130	5	144735915	144761818	-	2903	protein_coding	transmembrane protein 130 [Source:MGI Symbol;Acc:MGI:3607706]	-
ENSMUSG00000011752	7149	7680	8435	6816	6114	7516	7706	8398	6745	7941	7546	7381	7872	8047	6146	8150	Pgam1	19	41911871	41918664	+	1831	protein_coding	phosphoglycerate mutase 1 [Source:MGI Symbol;Acc:MGI:97552]	-
ENSMUSG00000010277	7685	7866	8679	6549	7499	6148	8241	9356	7346	6763	4985	7617	9432	7846	6640	8328	2610507B11Rik	11	78261752	78290623	+	8798	protein_coding	RIKEN cDNA 2610507B11 gene [Source:MGI Symbol;Acc:MGI:1919753]	-
ENSMUSG00000022629	7884	8043	8578	6337	7656	6047	8180	9382	7137	6526	4744	7111	8898	8013	6772	8402	Kif21a	15	90933276	91049948	-	6476	protein_coding	kinesin family member 21A [Source:MGI Symbol;Acc:MGI:109188]	-
ENSMUSG00000058756	7112	6537	7932	6298	6527	7579	7547	8674	6453	8559	6669	6544	8310	8226	6193	8323	Thra	11	98740638	98769006	+	4614	protein_coding	thyroid hormone receptor alpha [Source:MGI Symbol;Acc:MGI:98742]	THR-like
ENSMUSG00000023169	7965	7669	8392	6516	7273	5933	7970	9523	6944	6429	4182	6259	8921	7926	6227	8566	Slc38a1	15	96571418	96642913	-	17236	protein_coding	solute carrier family 38, member 1 [Source:MGI Symbol;Acc:MGI:2145895]	-
ENSMUSG00000028832	6411	6694	7904	7106	5983	8635	7443	8256	6588	9192	8867	6825	7491	8163	6109	8482	Stmn1	4	134468320	134473843	+	1922	protein_coding	stathmin 1 [Source:MGI Symbol;Acc:MGI:96739]	-
ENSMUSG00000049313	7576	9019	7631	5709	7568	4878	7242	8729	7640	5682	4655	7615	7817	7471	6610	7226	Sorl1	9	41964720	42124297	-	11321	protein_coding	sortilin-related receptor, LDLR class A repeats-containing [Source:MGI Symbol;Acc:MGI:1202296]	-
ENSMUSG00000026204	7214	7023	8567	6377	6314	7622	7808	8803	7037	7795	5976	6867	7638	8397	6170	8512	Ptprn	1	75247027	75264502	-	4249	protein_coding	protein tyrosine phosphatase, receptor type, N [Source:MGI Symbol;Acc:MGI:102765]	-
ENSMUSG00000029120	7663	7523	8246	6727	7110	6404	8280	8767	6936	7224	5823	7302	8319	7621	6176	7934	Ppp2r2c	5	36868513	36955078	+	4450	protein_coding	protein phosphatase 2, regulatory subunit B, gamma [Source:MGI Symbol;Acc:MGI:2442660]	-
ENSMUSG00000034723	7714	7115	8373	6404	6829	6709	7516	9153	6952	7595	4887	6701	8854	8305	6159	8706	Tmx4	2	134594185	134644145	-	10907	protein_coding	thioredoxin-related transmembrane protein 4 [Source:MGI Symbol;Acc:MGI:106558]	-
ENSMUSG00000021196	7622	7727	9041	6570	6968	6226	8084	9066	7304	6571	5553	7450	8951	7770	6512	7610	Pfkp	13	6579768	6648777	-	13401	protein_coding	phosphofructokinase, platelet [Source:MGI Symbol;Acc:MGI:1891833]	-
ENSMUSG00000052949	7644	8790	8354	6956	7557	5725	7723	8872	7326	6096	4711	8062	8650	7779	6364	7828	Rnf157	11	116336353	116413032	-	9537	protein_coding	ring finger protein 157 [Source:MGI Symbol;Acc:MGI:2442484]	-
ENSMUSG00000010803	7209	5859	8481	6312	5952	7444	7521	8677	6420	9939	4917	5297	9151	7678	5830	9121	Gabra1	11	42130939	42182930	-	7326	protein_coding	gamma-aminobutyric acid (GABA) A receptor, subunit alpha 1 [Source:MGI Symbol;Acc:MGI:95613]	-
ENSMUSG00000042182	6522	7707	7545	6897	6672	7212	7497	8711	6929	7222	7760	8593	8303	7667	5852	7434	Bend6	1	33852052	33907816	-	3421	protein_coding	BEN domain containing 6 [Source:MGI Symbol;Acc:MGI:2444572]	-
ENSMUSG00000024393	8003	7374	8673	6209	7170	6275	7570	8940	7085	6294	4819	6719	8253	8215	6017	8287	Prrc2a	17	35149076	35164897	-	7631	protein_coding	proline-rich coiled-coil 2A [Source:MGI Symbol;Acc:MGI:1915467]	-
ENSMUSG00000001924	7011	7189	8060	6652	6712	7295	7668	8929	6936	7220	6130	7103	8156	8196	6008	8203	Uba1	X	20658326	20683179	+	4819	protein_coding	ubiquitin-like modifier activating enzyme 1 [Source:MGI Symbol;Acc:MGI:98890]	-
ENSMUSG00000026179	6891	7996	8216	6808	6941	7352	8415	8786	7667	6585	7563	8285	8119	7356	5681	7300	Pnkd	1	74284930	74353694	+	7832	protein_coding	paroxysmal nonkinesiogenic dyskinesia [Source:MGI Symbol;Acc:MGI:1930773]	-
ENSMUSG00000026490	8117	7538	8730	6244	7680	5309	8226	9315	6996	6159	3927	6839	9458	7410	6182	7967	Cdc42bpa	1	179960472	180165603	+	21522	protein_coding	CDC42 binding protein kinase alpha [Source:MGI Symbol;Acc:MGI:2441841]	-
ENSMUSG00000060450	6780	6994	7955	6524	6620	7349	7719	8798	6751	8243	6560	6942	8724	7681	6137	8567	Rnf14	18	38296635	38317847	+	3515	protein_coding	ring finger protein 14 [Source:MGI Symbol;Acc:MGI:1929668]	-
ENSMUSG00000029461	7499	7323	8498	6317	7102	5981	8198	9141	7110	6380	5080	7126	9123	7752	6254	7881	Fam168a	7	100706635	100841656	+	7252	protein_coding	family with sequence similarity 168, member A [Source:MGI Symbol;Acc:MGI:2442372]	-
ENSMUSG00000066036	9241	7696	9703	6107	8089	4610	8413	9703	6857	5551	2626	6062	10133	7041	6565	8243	Ubr4	4	139352609	139489588	+	17997	protein_coding	ubiquitin protein ligase E3 component n-recognin 4 [Source:MGI Symbol;Acc:MGI:1916366]	-
ENSMUSG00000060240	6530	7614	7872	6966	6050	7920	7425	8404	6872	7533	9191	7147	7527	8045	5851	7330	Cend1	7	141426446	141429491	-	1775	protein_coding	cell cycle exit and neuronal differentiation 1 [Source:MGI Symbol;Acc:MGI:1929898]	-
ENSMUSG00000092274	7474	7530	9387	5447	7979	7698	6723	8150	7320	6623	8417	7992	8420	8415	5923	6852	Neat1	19	5824708	5845478	-	20771	lincRNA	nuclear paraspeckle assembly transcript 1 (non-protein coding) [Source:MGI Symbol;Acc:MGI:1914211]	-
ENSMUSG00000016346	7813	7846	8429	6285	6909	5885	8089	8950	7232	6308	4370	6581	8687	7663	5994	8437	Kcnq2	2	181075579	181135300	-	16273	protein_coding	potassium voltage-gated channel, subfamily Q, member 2 [Source:MGI Symbol;Acc:MGI:1309503]	-
ENSMUSG00000020333	7303	7867	8027	6558	6973	6037	7876	8861	7182	6539	5982	7782	8481	7860	6412	7470	Acsl6	11	54303798	54364756	+	9914	protein_coding	acyl-CoA synthetase long-chain family member 6 [Source:MGI Symbol;Acc:MGI:894291]	-
ENSMUSG00000033059	7032	7667	7680	6360	6732	6900	7295	8668	7428	6936	6686	7825	8138	8290	6292	6960	Pygb	2	150786735	150831758	+	4809	protein_coding	brain glycogen phosphorylase [Source:MGI Symbol;Acc:MGI:97828]	-
ENSMUSG00000048537	7668	7422	9985	6231	7642	6199	7424	8840	7892	6114	5537	8212	9402	8167	6097	7434	Phldb1	9	44686304	44735198	-	7179	protein_coding	pleckstrin homology like domain, family B, member 1 [Source:MGI Symbol;Acc:MGI:2143230]	-
ENSMUSG00000006932	6969	6937	7700	6554	6456	6712	6988	8308	6916	7458	6387	7406	8191	8145	6008	7962	Ctnnb1	9	120929216	120960507	+	5192	protein_coding	catenin (cadherin associated protein), beta 1 [Source:MGI Symbol;Acc:MGI:88276]	-
ENSMUSG00000033585	7907	4887	9109	5570	4656	9425	5361	6197	4983	11568	7943	5185	6068	7155	7109	7412	Ndn	7	62346569	62350262	+	3694	protein_coding	necdin [Source:MGI Symbol;Acc:MGI:97290]	-
ENSMUSG00000033953	6071	6476	7343	6591	6051	7393	7063	8224	6447	7610	7906	7833	8001	7587	5589	7736	Ppp3r1	11	17159263	17200375	+	3228	protein_coding	protein phosphatase 3, regulatory subunit B, alpha isoform (calcineurin B, type I) [Source:MGI Symbol;Acc:MGI:107172]	-
ENSMUSG00000000787	7749	7856	8473	7525	5443	5645	6306	7588	8210	7515	6824	7954	6946	7021	5333	6860	Ddx3x	X	13280970	13294052	+	5277	protein_coding	DEAD/H (Asp-Glu-Ala-Asp/His) box polypeptide 3, X-linked [Source:MGI Symbol;Acc:MGI:103064]	-
ENSMUSG00000042744	8986	7226	8635	5547	7891	4982	8285	9363	6644	5515	3060	5853	9343	7341	6548	8394	Hectd4	5	121220219	121368577	+	16443	protein_coding	HECT domain E3 ubiquitin protein ligase 4 [Source:MGI Symbol;Acc:MGI:3647820]	-
ENSMUSG00000036309	5834	6662	7663	6781	6165	7581	7132	8264	6332	8258	8789	8073	8077	7311	5633	7330	Skp1a	11	52231995	52246858	+	2211	protein_coding	S-phase kinase-associated protein 1A [Source:MGI Symbol;Acc:MGI:103575]	-
ENSMUSG00000034891	6946	7389	7720	6698	6078	7448	7743	8270	6845	7642	7244	6450	7393	7600	5745	7283	Sncb	13	54758860	54766595	-	2145	protein_coding	synuclein, beta [Source:MGI Symbol;Acc:MGI:1889011]	-
ENSMUSG00000022456	7115	6970	8063	6264	6495	5989	7642	8587	6654	6259	4450	5787	8525	7517	5813	8229	2023-09-03	15	82274893	82294574	+	6620	protein_coding	septin 3 [Source:MGI Symbol;Acc:MGI:1345148]	-
ENSMUSG00000025931	7491	7219	8252	6095	6401	5819	7271	8340	6584	8113	6393	8816	9085	7371	5418	6369	Paqr8	1	20890606	20939650	+	5488	protein_coding	progestin and adipoQ receptor family member VIII [Source:MGI Symbol;Acc:MGI:1921479]	-
ENSMUSG00000028937	6752	6775	7671	6625	6097	7623	7558	8030	6450	8102	7904	7344	7587	7622	5830	7460	Acot7	4	152178134	152271855	+	2124	protein_coding	acyl-CoA thioesterase 7 [Source:MGI Symbol;Acc:MGI:1917275]	-
ENSMUSG00000025651	6301	7072	7422	6826	5994	7938	7418	8209	6695	7329	8556	7850	7583	7903	5623	7633	Uqcrc1	9	108936633	108949623	+	4135	protein_coding	ubiquinol-cytochrome c reductase core protein 1 [Source:MGI Symbol;Acc:MGI:107876]	-
ENSMUSG00000031543	7622	8128	7743	6487	6906	5572	8448	8720	7014	5055	5594	7243	7723	7735	5904	6966	Ank1	8	22974844	23150497	+	13527	protein_coding	ankyrin 1, erythroid [Source:MGI Symbol;Acc:MGI:88024]	-
ENSMUSG00000034341	6828	7044	7678	6524	6049	7295	7095	8114	6920	7179	7528	7417	7543	7745	5455	7237	Wbp2	11	116078573	116086995	-	3177	protein_coding	WW domain binding protein 2 [Source:MGI Symbol;Acc:MGI:104709]	-
ENSMUSG00000036752	6291	7324	7644	6797	6046	7280	7280	7941	6690	7828	7888	7615	7724	7907	5952	7101	Tubb4b	2	25222160	25224702	-	2088	protein_coding	tubulin, beta 4B class IVB [Source:MGI Symbol;Acc:MGI:1915472]	-
ENSMUSG00000040731	6105	6793	7601	6599	5737	7336	7024	8013	6766	7507	8380	7284	7693	7733	5772	6816	Eif4h	5	134619721	134639490	-	5551	protein_coding	eukaryotic translation initiation factor 4H [Source:MGI Symbol;Acc:MGI:1341822]	-
ENSMUSG00000051111	8243	9367	8082	6384	8796	5225	7364	9313	7566	5648	4137	8127	8682	6713	6556	6651	Sv2c	13	95954594	96132577	-	9700	protein_coding	synaptic vesicle glycoprotein 2c [Source:MGI Symbol;Acc:MGI:1922459]	-
ENSMUSG00000009394	7268	6663	7224	6231	6196	6787	7201	7974	6561	7198	5572	6501	7663	7731	5626	7900	Syn2	6	115134902	115282006	+	7031	protein_coding	synapsin II [Source:MGI Symbol;Acc:MGI:103020]	-
ENSMUSG00000033161	6189	6414	6460	5718	6227	6105	6099	7467	6065	5696	6368	7572	6969	7669	5937	6121	Atp1a1	3	101576219	101604684	-	4568	protein_coding	ATPase, Na+/K+ transporting, alpha 1 polypeptide [Source:MGI Symbol;Acc:MGI:88105]	-
ENSMUSG00000019986	7136	5491	7899	5879	6151	6614	6668	8181	5843	8968	3983	5422	8340	8570	6556	9613	Ahi1	10	20952547	21080429	+	7040	protein_coding	Abelson helper integration site 1 [Source:MGI Symbol;Acc:MGI:87971]	-
ENSMUSG00000024862	6653	8004	7613	6265	6527	6653	7408	8143	7117	5986	6374	7615	7277	7373	5898	7036	Klc2	19	5107746	5118560	-	4134	protein_coding	kinesin light chain 2 [Source:MGI Symbol;Acc:MGI:107953]	-
ENSMUSG00000040797	7939	8107	8344	5843	7434	5350	8048	9078	6932	5281	3838	6580	8362	7712	5979	7863	Iqsec3	6	121372933	121473678	-	13577	protein_coding	IQ motif and Sec7 domain 3 [Source:MGI Symbol;Acc:MGI:2677208]	-
ENSMUSG00000053279	6269	6430	8686	7192	6821	7228	7982	8092	6661	8088	5944	7578	9106	7341	5319	6595	Aldh1a1	19	20492715	20643462	+	4934	protein_coding	aldehyde dehydrogenase family 1, subfamily A1 [Source:MGI Symbol;Acc:MGI:1353450]	-
ENSMUSG00000042066	6808	6775	7856	6029	6682	6680	8174	8093	6520	6785	6880	7905	7517	6965	5668	7385	Tmcc2	1	132356315	132391281	-	5692	protein_coding	transmembrane and coiled-coil domains 2 [Source:MGI Symbol;Acc:MGI:1916125]	-
ENSMUSG00000035640	7125	6105	7759	5849	5788	7018	6818	8071	6452	8419	5314	6113	7432	8277	5753	8769	Cbarp	10	80130451	80140835	-	4996	protein_coding	calcium channel, voltage-dependent, beta subunit associated regulatory protein [Source:MGI Symbol;Acc:MGI:1354170]	-
ENSMUSG00000030257	7553	7249	8616	5808	7518	5115	8899	9059	6566	4809	3562	5473	8653	6323	5971	7916	Srgap3	6	112717971	112947266	-	9852	protein_coding	SLIT-ROBO Rho GTPase activating protein 3 [Source:MGI Symbol;Acc:MGI:2152938]	-
ENSMUSG00000021096	6657	7013	7559	6106	6204	6325	7141	8322	6504	6827	5798	7145	8003	7441	5915	7520	Ppm1a	12	72757455	72799819	+	12829	protein_coding	protein phosphatase 1A, magnesium dependent, alpha isoform [Source:MGI Symbol;Acc:MGI:99878]	-
ENSMUSG00000039728	6897	10798	7365	5923	8643	5023	8799	9618	8941	3196	6146	10794	8290	5856	5936	4912	Slc6a5	7	49910146	49963856	+	7203	protein_coding	solute carrier family 6 (neurotransmitter transporter, glycine), member 5 [Source:MGI Symbol;Acc:MGI:105090]	-
ENSMUSG00000049775	4846	5897	7248	6926	5844	7568	6918	8095	6193	7215	9390	7552	8196	7292	5396	6649	Tmsb4x	X	167207093	167209315	-	1371	protein_coding	thymosin, beta 4, X chromosome [Source:MGI Symbol;Acc:MGI:99510]	-
ENSMUSG00000021476	6311	7173	7151	6349	5973	6790	7224	8235	6475	7201	6785	7499	7471	7327	5721	7181	Habp4	13	64161824	64186537	+	5362	protein_coding	hyaluronic acid binding protein 4 [Source:MGI Symbol;Acc:MGI:1891713]	-
ENSMUSG00000024268	7006	5906	7565	5875	5958	6792	7127	8129	5942	7935	4746	5631	8065	7403	5770	8460	Celf4	18	25477632	25754157	-	8583	protein_coding	CUGBP, Elav-like family member 4 [Source:MGI Symbol;Acc:MGI:1932407]	-
ENSMUSG00000037503	6576	7022	7328	5867	6114	6009	6921	8082	6668	6321	5955	6945	7667	7458	5565	7323	Fam168b	1	34813219	34843065	-	5219	protein_coding	family with sequence similarity 168, member B [Source:MGI Symbol;Acc:MGI:2448487]	-
ENSMUSG00000021546	6019	6095	7441	6100	5656	6680	6829	7902	6390	7049	6704	6685	7751	7862	5634	7496	Hnrnpk	13	58391142	58403343	-	6466	protein_coding	heterogeneous nuclear ribonucleoprotein K [Source:MGI Symbol;Acc:MGI:99894]	-
ENSMUSG00000025369	6885	6924	7727	6177	6611	5876	7533	8695	6929	5815	4289	6256	8052	7273	5884	7475	Smarcc2	10	128459248	128490482	+	5552	protein_coding	SWI/SNF related, matrix associated, actin dependent regulator of chromatin, subfamily c, member 2 [Source:MGI Symbol;Acc:MGI:1915344]	MYB
ENSMUSG00000023960	6330	6777	7609	6234	6032	6304	7283	8321	6557	6611	5808	6792	7882	7416	5494	7665	Enpp5	17	44078813	44086567	+	4858	protein_coding	ectonucleotide pyrophosphatase/phosphodiesterase 5 [Source:MGI Symbol;Acc:MGI:1933830]	-
ENSMUSG00000037236	5978	6133	7324	6106	5827	6854	6808	8194	6130	7291	6092	6455	7838	7337	5288	7251	Matr3	18	35562146	35593835	+	9869	protein_coding	matrin 3 [Source:MGI Symbol;Acc:MGI:1298379]	-
ENSMUSG00000020886	6975	6564	7538	6020	5623	6362	7165	7481	6325	6712	5468	6391	7309	7466	5478	7246	Dlg4	11	70016942	70047522	+	13251	protein_coding	discs large MAGUK scaffold protein 4 [Source:MGI Symbol;Acc:MGI:1277959]	-
ENSMUSG00000031824	6666	6814	7408	5795	6160	5954	7224	8185	6500	6390	5873	6729	7317	7278	5453	7383	6430548M08Rik	8	120114152	120165306	+	6626	protein_coding	RIKEN cDNA 6430548M08 gene [Source:MGI Symbol;Acc:MGI:2443793]	-
ENSMUSG00000030654	5786	6462	7210	6070	5621	7231	6834	7651	6320	7584	7490	7162	7491	7421	5592	7302	Arl6ip1	7	118118891	118129662	-	2482	protein_coding	ADP-ribosylation factor-like 6 interacting protein 1 [Source:MGI Symbol;Acc:MGI:1858943]	-
ENSMUSG00000028849	6797	6902	7544	5983	5915	6406	7083	7665	6573	6316	6021	6723	7526	7897	5228	7017	Map7d1	4	126232167	126256343	-	3652	protein_coding	MAP7 domain containing 1 [Source:MGI Symbol;Acc:MGI:2384297]	-
ENSMUSG00000030120	6160	6467	7252	6089	5417	7044	6930	7656	6322	7184	7639	6606	6947	7584	5310	6714	Mlf2	6	124931386	124937238	+	4106	protein_coding	myeloid leukemia factor 2 [Source:MGI Symbol;Acc:MGI:1353554]	-
ENSMUSG00000020658	7386	6758	8010	5697	6833	5683	7984	8385	6855	5497	4708	6484	8265	7143	5518	7446	Efr3b	12	3962554	4038915	-	10382	protein_coding	EFR3 homolog B [Source:MGI Symbol;Acc:MGI:2444851]	-
ENSMUSG00000054793	5966	7035	7082	6142	5714	6787	6768	7628	6614	6717	7689	6816	7417	7452	5884	6948	Cadm4	7	24482023	24504539	+	2161	protein_coding	cell adhesion molecule 4 [Source:MGI Symbol;Acc:MGI:2449088]	-
ENSMUSG00000017167	7163	7019	7526	6117	6823	5702	7577	7918	6793	5613	4187	6490	7646	7080	5816	7533	Cntnap1	11	101170523	101190724	+	5875	protein_coding	contactin associated protein-like 1 [Source:MGI Symbol;Acc:MGI:1858201]	-
ENSMUSG00000026424	6021	6966	7467	5854	5572	6304	6272	6936	6319	6661	7537	8303	7788	7461	5120	6006	Gpr37l1	1	135160234	135167681	-	2269	protein_coding	G protein-coupled receptor 37-like 1 [Source:MGI Symbol;Acc:MGI:1928503]	-
ENSMUSG00000025266	6500	6508	7483	5814	6116	6141	7152	8285	6395	7112	5156	6201	7692	7641	5675	7868	Gnl3l	X	150983141	151017322	-	5570	protein_coding	guanine nucleotide binding protein-like 3 (nucleolar)-like [Source:MGI Symbol;Acc:MGI:2448557]	-
ENSMUSG00000041020	6420	7244	7069	6059	6266	6199	7391	8484	6694	6208	5890	7107	7515	6961	5642	6970	Map7d2	X	159414572	159498757	+	4121	protein_coding	MAP7 domain containing 2 [Source:MGI Symbol;Acc:MGI:1917474]	-
ENSMUSG00000033768	7052	6191	7405	5337	5856	5901	6754	7546	6258	6503	4222	5595	7363	7589	5826	7914	Nrxn2	19	6418731	6544169	+	13812	protein_coding	neurexin II [Source:MGI Symbol;Acc:MGI:1096362]	-
ENSMUSG00000021194	6353	7357	7060	6405	5605	6691	7027	7594	6449	6799	7598	6634	7037	7302	5385	6775	Chga	12	102554969	102565028	+	2756	protein_coding	chromogranin A [Source:MGI Symbol;Acc:MGI:88394]	-
ENSMUSG00000019087	6244	6285	6933	6124	5813	6920	6755	7790	6379	7022	6751	6926	7144	7280	5639	7044	Atp6ap1	X	74297097	74304721	+	3026	protein_coding	ATPase, H+ transporting, lysosomal accessory protein 1 [Source:MGI Symbol;Acc:MGI:109629]	-
ENSMUSG00000005469	6302	7082	7477	5947	5821	6553	6934	7786	6629	6529	6274	6358	7121	6967	5292	6969	Prkaca	8	83972993	83996443	+	2488	protein_coding	protein kinase, cAMP dependent, catalytic, alpha [Source:MGI Symbol;Acc:MGI:97592]	-
ENSMUSG00000005417	7211	7023	7696	5680	6590	5137	7410	8109	6038	5584	4103	6182	7852	6749	5737	6896	Mprip	11	59661305	59780860	+	13327	protein_coding	myosin phosphatase Rho interacting protein [Source:MGI Symbol;Acc:MGI:1349438]	-
ENSMUSG00000015806	5613	6511	6646	6267	5811	7037	6926	7582	6322	7043	9213	7599	7197	7600	5672	6840	Qdpr	5	45434021	45450236	-	1788	protein_coding	quinoid dihydropteridine reductase [Source:MGI Symbol;Acc:MGI:97836]	-
ENSMUSG00000028399	6925	7212	8013	5741	7505	4575	7772	8786	6883	4667	3556	5917	8799	6971	5879	6943	Ptprd	4	75941238	78211961	-	22822	protein_coding	protein tyrosine phosphatase, receptor type, D [Source:MGI Symbol;Acc:MGI:97812]	-
ENSMUSG00000035545	7351	6294	7862	5150	6695	5743	7056	8682	7118	4578	3423	5892	8225	7585	5475	7722	Leng8	7	4137039	4148177	+	6395	protein_coding	leukocyte receptor cluster (LRC) member 8 [Source:MGI Symbol;Acc:MGI:2142195]	-
ENSMUSG00000089715	6745	6645	7186	5593	5732	6613	6665	7629	6108	6811	6613	6988	6969	6903	5248	6584	Cbx6	15	79823896	79834688	-	10609	protein_coding	chromobox 6 [Source:MGI Symbol;Acc:MGI:3512628]	-
ENSMUSG00000026787	6743	6579	7486	5446	6158	5324	6482	9202	6121	8243	3852	5462	8071	6706	6132	8817	Gad2	2	22622205	22693874	+	5876	protein_coding	glutamic acid decarboxylase 2 [Source:MGI Symbol;Acc:MGI:95634]	-
ENSMUSG00000040811	6204	6739	7375	5701	5885	6993	6778	8053	6629	6157	6458	6541	7361	7566	5691	7431	Eml2	7	19176421	19206482	+	3529	protein_coding	echinoderm microtubule associated protein like 2 [Source:MGI Symbol;Acc:MGI:1919455]	-
ENSMUSG00000007892	4891	6168	6862	6562	5187	7529	6809	7280	5759	7263	9716	6662	6978	7327	5281	6248	Rplp1	9	61913284	61914542	-	499	protein_coding	ribosomal protein, large, P1 [Source:MGI Symbol;Acc:MGI:1927099]	-
ENSMUSG00000093904	5873	6519	7176	5760	5768	6366	6750	7961	6290	6350	5844	6540	7668	7381	5714	7354	Tomm20	8	126930667	126945844	-	4906	protein_coding	translocase of outer mitochondrial membrane 20 [Source:MGI Symbol;Acc:MGI:1915202]	-
ENSMUSG00000030451	7442	7124	8085	5190	6967	4425	7555	8350	6330	5344	3049	5573	8405	6826	5974	7302	Herc2	7	56050196	56231800	+	16175	protein_coding	HECT and RLD domain containing E3 ubiquitin protein ligase 2 [Source:MGI Symbol;Acc:MGI:103234]	-
ENSMUSG00000003131	5943	6507	7313	5975	5984	6160	6925	8108	6360	6577	6057	6769	7285	6989	5452	6826	Pafah1b2	9	45962859	46012690	-	8266	protein_coding	platelet-activating factor acetylhydrolase, isoform 1b, subunit 2 [Source:MGI Symbol;Acc:MGI:108415]	-
ENSMUSG00000024897	7475	6147	8313	5852	6628	5816	7908	8110	6571	5756	3849	5320	7755	6575	5344	7642	Apba1	19	23758876	23949597	+	6632	protein_coding	amyloid beta (A4) precursor protein binding, family A, member 1 [Source:MGI Symbol;Acc:MGI:1860297]	-
ENSMUSG00000034488	6329	6664	7343	6017	6345	5720	6383	7593	6341	6541	6053	8141	7694	7409	5446	6397	Edil3	13	88821472	89323223	+	13677	protein_coding	EGF-like repeats and discoidin I-like domains 3 [Source:MGI Symbol;Acc:MGI:1329025]	-
ENSMUSG00000028488	6145	6954	6816	6066	5779	6037	7068	7572	6214	5724	5853	6833	7164	6747	4990	6394	Sh3gl2	4	85205126	85639195	+	6551	protein_coding	SH3-domain GRB2-like 2 [Source:MGI Symbol;Acc:MGI:700009]	-
ENSMUSG00000032281	5984	6776	6861	5732	5811	5894	6186	7050	6383	6851	6568	7856	7795	7126	5251	5824	Acsbg1	9	54604877	54661870	-	3604	protein_coding	acyl-CoA synthetase bubblegum family member 1 [Source:MGI Symbol;Acc:MGI:2385656]	-
ENSMUSG00000031428	5942	5876	7106	5996	5348	6984	6577	7627	5751	7328	6176	5886	7042	7160	5133	7423	Zcchc18	X	136993155	136998472	+	4876	protein_coding	zinc finger, CCHC domain containing 18 [Source:MGI Symbol;Acc:MGI:1914245]	-
ENSMUSG00000026585	6071	6180	6977	5748	5956	6386	6813	7851	6177	6578	5917	6785	7290	6763	5380	7075	Kifap3	1	163779583	163917109	+	4012	protein_coding	kinesin-associated protein 3 [Source:MGI Symbol;Acc:MGI:107566]	-
ENSMUSG00000000308	5719	6998	6777	6235	5767	6676	6818	7516	6331	6599	7637	6824	6804	6817	5071	6494	Ckmt1	2	121357714	121363737	+	2496	protein_coding	creatine kinase, mitochondrial 1, ubiquitous [Source:MGI Symbol;Acc:MGI:99441]	-
ENSMUSG00000061576	6611	5998	6718	5905	5916	5979	6584	7453	6195	6583	4939	6242	7038	7414	5426	7544	Dpp6	5	26817203	27727505	+	12347	protein_coding	dipeptidylpeptidase 6 [Source:MGI Symbol;Acc:MGI:94921]	-
ENSMUSG00000021282	5821	6409	6594	5600	5875	6294	6334	7891	6206	6054	5982	7073	6955	7116	5299	6975	Eif5	12	111538016	111546752	+	6820	protein_coding	eukaryotic translation initiation factor 5 [Source:MGI Symbol;Acc:MGI:95309]	-
ENSMUSG00000033595	5959	6741	6839	5749	5904	6122	6224	7374	6528	5881	7052	7677	7543	7134	5288	6484	Lgi3	14	70530685	70538324	+	3899	protein_coding	leucine-rich repeat LGI family, member 3 [Source:MGI Symbol;Acc:MGI:2182619]	-
ENSMUSG00000029657	6288	6372	6607	5956	5313	5505	7626	8814	5375	7868	5327	7507	7532	5757	4862	6168	Hsph1	5	149614287	149636376	-	7266	protein_coding	heat shock 105kDa/110kDa protein 1 [Source:MGI Symbol;Acc:MGI:105053]	-
ENSMUSG00000043940	7639	6963	7648	5093	6797	4282	7373	8284	5887	4963	3169	5444	8042	6435	5823	7051	Wdfy3	5	101832956	102069921	-	15346	protein_coding	WD repeat and FYVE domain containing 3 [Source:MGI Symbol;Acc:MGI:1096875]	-
ENSMUSG00000029106	6294	6468	6978	5713	5930	5749	6658	7458	6398	6330	5376	6311	7181	6911	5209	6541	Add1	5	34573664	34632308	+	8561	protein_coding	adducin 1 (alpha) [Source:MGI Symbol;Acc:MGI:87918]	-
ENSMUSG00000027350	5735	5321	7449	5805	4795	6242	8197	7546	5735	5866	6444	4804	6441	5952	5195	7109	Chgb	2	132781278	132795079	+	2740	protein_coding	chromogranin B [Source:MGI Symbol;Acc:MGI:88395]	-
ENSMUSG00000046160	5799	6128	7459	6000	5912	6324	5997	6193	6196	7488	7904	8361	7402	7085	5052	6300	Olig1	16	91269772	91271933	+	2162	protein_coding	oligodendrocyte transcription factor 1 [Source:MGI Symbol;Acc:MGI:1355334]	bHLH
ENSMUSG00000022010	5719	6192	6873	6035	5321	6027	6275	7508	5787	6541	6546	6670	6965	6501	5193	6622	Tsc22d1	14	76414961	76507765	+	8994	protein_coding	TSC22 domain family, member 1 [Source:MGI Symbol;Acc:MGI:109127]	TSC22
ENSMUSG00000029778	6657	6016	7767	5500	6144	5816	7228	7865	6328	5705	4517	5603	8044	6793	5497	7219	Adcyap1r1	6	55451978	55501451	+	6601	protein_coding	adenylate cyclase activating polypeptide 1 receptor 1 [Source:MGI Symbol;Acc:MGI:108449]	-
ENSMUSG00000021061	6972	6818	7440	5918	6580	4581	7511	8047	6270	3905	3140	5457	7245	6740	5524	6421	Sptb	12	76580488	76710547	-	12147	protein_coding	spectrin beta, erythrocytic [Source:MGI Symbol;Acc:MGI:98387]	-
ENSMUSG00000036667	6665	6119	7152	5662	6423	5204	6922	8016	6016	5973	4058	5767	7212	6872	5430	7379	Tcaf1	6	42668002	42710088	-	9638	protein_coding	TRPM8 channel-associated factor 1 [Source:MGI Symbol;Acc:MGI:1914665]	-
ENSMUSG00000066129	6707	6588	7029	5335	5975	4734	6132	7780	6445	5689	4543	7580	8320	6759	5339	6573	Kndc1	7	139894696	139941537	+	10709	protein_coding	kinase non-catalytic C-lobe domain (KIND) containing 1 [Source:MGI Symbol;Acc:MGI:1923734]	-
ENSMUSG00000028528	6392	5782	7093	5524	5943	6173	7008	7814	6011	6421	5315	5702	7033	6916	4940	7393	Dnajc6	4	101496648	101642799	+	5909	protein_coding	DnaJ heat shock protein family (Hsp40) member C6 [Source:MGI Symbol;Acc:MGI:1919935]	-
ENSMUSG00000027199	5966	6314	7090	5606	6403	6182	6748	7579	6347	6166	6188	7796	7481	6822	5021	6271	Gatm	2	122594467	122611303	-	3001	protein_coding	glycine amidinotransferase (L-arginine:glycine amidinotransferase) [Source:MGI Symbol;Acc:MGI:1914342]	-
ENSMUSG00000025964	6285	7494	6948	5605	6735	4893	7019	7918	6321	4496	4507	6734	7469	6372	5374	6169	Adam23	1	63445891	63596276	+	17907	protein_coding	a disintegrin and metallopeptidase domain 23 [Source:MGI Symbol;Acc:MGI:1345162]	-
ENSMUSG00000037012	6426	6273	7085	5582	5951	5847	6587	7765	5933	6064	4550	5520	6793	6923	5528	7469	Hk1	10	62268855	62379908	-	8532	protein_coding	hexokinase 1 [Source:MGI Symbol;Acc:MGI:96103]	-
ENSMUSG00000045983	6272	6435	6958	5239	6077	5328	6445	7750	6053	5774	4566	6097	6934	6963	5293	6771	Eif4g1	16	20668313	20692884	+	7301	protein_coding	eukaryotic translation initiation factor 4, gamma 1 [Source:MGI Symbol;Acc:MGI:2384784]	-
ENSMUSG00000027189	6484	6138	7358	5525	6353	4913	6815	7713	6069	5485	3489	5977	7862	6684	5474	7124	Trim44	2	102300119	102407828	-	5645	protein_coding	tripartite motif-containing 44 [Source:MGI Symbol;Acc:MGI:1931835]	-
ENSMUSG00000058672	5756	5640	7280	5492	5203	6734	6671	7318	5948	7305	6078	5648	7071	6690	5152	7194	Tubb2a	13	34074274	34078007	-	1610	protein_coding	tubulin, beta 2A class IIA [Source:MGI Symbol;Acc:MGI:107861]	-
ENSMUSG00000005871	7113	7014	7813	5233	7248	4256	7615	8764	6323	4049	3120	5697	8573	5921	5757	6720	Apc	18	34220924	34322189	+	15753	protein_coding	adenomatosis polyposis coli [Source:MGI Symbol;Acc:MGI:88039]	-
ENSMUSG00000061451	6272	6253	7020	5916	5751	6309	6531	6828	6104	6682	6631	7344	6957	6689	5041	6651	Tmem151a	19	5070859	5085531	-	4807	protein_coding	transmembrane protein 151A [Source:MGI Symbol;Acc:MGI:2147713]	-
ENSMUSG00000027797	6360	5956	7255	5205	5771	5021	6387	7631	5844	5782	3631	5527	7296	6480	5172	6818	Dclk1	3	55242364	55539068	+	15296	protein_coding	doublecortin-like kinase 1 [Source:MGI Symbol;Acc:MGI:1330861]	-
ENSMUSG00000047187	5313	5751	6600	5756	5318	6432	6371	7326	5704	6585	6681	6824	7046	6799	5096	6421	Rab2a	4	8535644	8607778	+	2133	protein_coding	RAB2A, member RAS oncogene family [Source:MGI Symbol;Acc:MGI:1928750]	-
ENSMUSG00000029152	5723	6023	6755	5938	5457	6234	6442	7191	5755	6522	6406	6570	6899	6491	5007	6492	Ociad1	5	73292784	73314069	+	5515	protein_coding	OCIA domain containing 1 [Source:MGI Symbol;Acc:MGI:1915345]	-
ENSMUSG00000046709	6118	6658	7077	5937	5960	5319	6384	7516	6108	5419	4443	6088	7296	6636	5224	6639	Mapk10	5	102907948	103211334	-	11130	protein_coding	mitogen-activated protein kinase 10 [Source:MGI Symbol;Acc:MGI:1346863]	-
ENSMUSG00000026249	5572	5906	7286	5724	5600	5986	6100	7062	5728	6618	6080	7197	7869	7371	5031	6381	Serpine2	1	79794197	79861180	-	8287	protein_coding	serine (or cysteine) peptidase inhibitor, clade E, member 2 [Source:MGI Symbol;Acc:MGI:101780]	-
ENSMUSG00000024576	5809	5858	6734	5479	5393	5788	6466	7414	5659	5793	5363	6069	7275	6842	5045	6788	Csnk1a1	18	61555274	61590061	+	10502	protein_coding	casein kinase 1, alpha 1 [Source:MGI Symbol;Acc:MGI:1934950]	-
ENSMUSG00000063358	5818	5591	6633	5251	5543	5484	6068	7498	5590	5926	4959	5926	6926	6766	5048	6491	Mapk1	16	16983382	17047453	+	7110	protein_coding	mitogen-activated protein kinase 1 [Source:MGI Symbol;Acc:MGI:1346858]	-
ENSMUSG00000022565	7138	6665	6849	4885	5992	4953	6873	8057	6352	4367	4096	6216	7116	6502	6009	6730	Plec	15	76170974	76232574	-	18113	protein_coding	plectin [Source:MGI Symbol;Acc:MGI:1277961]	-
ENSMUSG00000048076	5072	5767	6157	5589	4935	6433	6021	6989	5375	6527	7073	6339	6573	6889	4728	6539	Arf1	11	59211412	59228270	-	2089	protein_coding	ADP-ribosylation factor 1 [Source:MGI Symbol;Acc:MGI:99431]	-
ENSMUSG00000026234	5612	5787	7018	5606	5189	5629	6214	7293	5851	5908	5955	6313	7173	6475	5167	6396	Ncl	1	86344719	86359400	-	10188	protein_coding	nucleolin [Source:MGI Symbol;Acc:MGI:97286]	-
ENSMUSG00000046785	6485	5920	7133	5170	5678	5039	6339	7763	5601	6081	3837	5555	7695	6465	5202	7044	Epm2aip1	9	111271929	111279093	+	7165	protein_coding	EPM2A (laforin) interacting protein 1 [Source:MGI Symbol;Acc:MGI:1925031]	-
ENSMUSG00000070493	5275	6229	6459	5827	4991	6585	5882	6376	5334	7445	8065	6232	6346	6145	4738	5515	Chchd2	5	129881156	129887470	-	2269	protein_coding	coiled-coil-helix-coiled-coil-helix domain containing 2 [Source:MGI Symbol;Acc:MGI:1261428]	-
ENSMUSG00000001847	5684	5481	6536	5429	5390	6146	6022	6978	5602	6135	6057	6654	6963	6548	4752	6463	Rac1	5	143503634	143528036	-	4496	protein_coding	Rac family small GTPase 1 [Source:MGI Symbol;Acc:MGI:97845]	-
ENSMUSG00000029772	5880	6723	6750	5300	5500	5175	6247	7079	6068	5842	4920	6468	7362	6500	4986	6401	Ahcyl2	6	29768011	29912310	+	18255	protein_coding	S-adenosylhomocysteine hydrolase-like 2 [Source:MGI Symbol;Acc:MGI:1921590]	-
ENSMUSG00000029076	5806	5966	6480	5578	5509	5389	6206	7232	5877	5548	5067	5982	6752	6517	5182	6219	Sdf4	4	155992872	156013610	+	6115	protein_coding	stromal cell derived factor 4 [Source:MGI Symbol;Acc:MGI:108079]	-
ENSMUSG00000015709	6573	5764	7278	5261	5837	5155	6404	7594	5895	5608	4027	5548	7603	6939	5534	7190	Arnt2	7	84246278	84410176	-	7689	protein_coding	aryl hydrocarbon receptor nuclear translocator 2 [Source:MGI Symbol;Acc:MGI:107188]	bHLH
ENSMUSG00000019210	4739	5679	6303	5593	5164	6951	6595	7284	5557	6301	7435	6385	6629	6243	4754	6261	Atp6v1e1	6	120794305	120822793	-	4110	protein_coding	ATPase, H+ transporting, lysosomal V1 subunit E1 [Source:MGI Symbol;Acc:MGI:894326]	-
ENSMUSG00000036585	5754	6414	6488	5207	6008	5533	6992	7342	5973	4977	5815	7902	7389	6110	5170	5699	Fgf1	18	38838673	38929404	-	4648	protein_coding	fibroblast growth factor 1 [Source:MGI Symbol;Acc:MGI:95515]	-
ENSMUSG00000031065	5647	6167	6606	5319	5177	5703	6578	6998	5746	5720	5954	6415	6879	6368	4810	6113	Cdk16	X	20687954	20699880	+	4378	protein_coding	cyclin-dependent kinase 16 [Source:MGI Symbol;Acc:MGI:97516]	-
ENSMUSG00000032181	5543	5946	6468	5611	5331	5816	6687	7234	5958	5477	5863	6426	6748	6395	4926	6160	Scg3	9	75643189	75684056	-	2738	protein_coding	secretogranin III [Source:MGI Symbol;Acc:MGI:103032]	-
ENSMUSG00000025558	6685	6407	6679	4914	6569	4569	6605	7899	6216	4795	3819	6286	7757	6146	4956	6231	Dock9	14	121542046	121797837	-	13245	protein_coding	dedicator of cytokinesis 9 [Source:MGI Symbol;Acc:MGI:106321]	-
ENSMUSG00000017639	6386	6434	7344	5054	5693	4848	6143	7064	5876	5632	4098	5829	7170	6142	5091	6033	Rab11fip4	11	79591212	79698023	+	7451	protein_coding	RAB11 family interacting protein 4 (class II) [Source:MGI Symbol;Acc:MGI:2442920]	-
ENSMUSG00000055302	5622	5642	6349	5482	4585	6228	5743	6536	5194	6945	7103	6074	6128	6579	4627	6327	Mrfap1	5	36794867	36796772	-	1648	protein_coding	Morf4 family associated protein 1 [Source:MGI Symbol;Acc:MGI:1914818]	-
ENSMUSG00000005683	5636	6042	6673	5314	5753	5557	6225	7316	5866	5813	5465	6592	6736	6742	4951	6152	Cs	10	128337734	128362479	+	5779	protein_coding	citrate synthase [Source:MGI Symbol;Acc:MGI:88529]	-
ENSMUSG00000036644	6006	6363	6861	5303	5985	5305	6246	7140	6011	5567	5074	7064	6982	6675	5061	5838	Tbc1d9b	11	50131396	50172785	+	6429	protein_coding	TBC1 domain family, member 9B [Source:MGI Symbol;Acc:MGI:1924045]	-
ENSMUSG00000024780	6014	6130	6942	5514	6046	5010	6389	7803	5534	5641	4744	6111	7904	6560	5140	5932	Cdc37l1	19	28990352	29026681	+	12214	protein_coding	cell division cycle 37-like 1 [Source:MGI Symbol;Acc:MGI:1914322]	-
ENSMUSG00000039542	6306	5714	7066	5067	6101	5218	6520	7330	5741	5734	3868	5820	7293	6513	5439	7325	Ncam1	9	49502136	49798925	-	8664	protein_coding	neural cell adhesion molecule 1 [Source:MGI Symbol;Acc:MGI:97281]	-
ENSMUSG00000028410	5386	5794	6615	5637	4817	5766	6808	7638	5298	6984	6153	5916	6863	5798	4431	6222	Dnaja1	4	40722150	40737149	+	8629	protein_coding	DnaJ heat shock protein family (Hsp40) member A1 [Source:MGI Symbol;Acc:MGI:1270129]	-
ENSMUSG00000024277	5987	5679	6830	5335	5593	5407	6062	6857	5686	5979	4841	5993	6635	6233	4873	6257	Mapre2	18	23752333	23893861	+	10202	protein_coding	microtubule-associated protein, RP/EB family, member 2 [Source:MGI Symbol;Acc:MGI:106271]	-
ENSMUSG00000026553	5731	5781	6707	5340	5357	5538	6397	7265	5757	5839	4785	6139	6937	6588	5005	6485	Copa	1	172082529	172122330	+	9427	protein_coding	coatomer protein complex subunit alpha [Source:MGI Symbol;Acc:MGI:1334462]	-
ENSMUSG00000028081	4460	5172	6002	5920	5123	6532	5931	6850	5291	6552	7975	6709	6856	6488	5072	6043	Rps3a1	3	86137940	86142702	-	977	protein_coding	ribosomal protein S3A1 [Source:MGI Symbol;Acc:MGI:1202063]	-
ENSMUSG00000024587	5219	6331	6729	5583	5209	5707	6004	7112	5749	5956	6380	6549	6369	6128	4783	6041	Nars	18	64499665	64516557	-	2632	protein_coding	asparaginyl-tRNA synthetase [Source:MGI Symbol;Acc:MGI:1917473]	-
ENSMUSG00000026833	5358	5105	6713	5220	4924	6288	7120	6889	5553	5206	5641	5417	6462	5629	4604	6451	Olfm1	2	28192992	28230736	+	3553	protein_coding	olfactomedin 1 [Source:MGI Symbol;Acc:MGI:1860437]	-
ENSMUSG00000067889	5914	5516	6093	4662	5126	4922	5839	6581	5275	5056	3809	5311	6263	6035	4883	6158	Sptbn2	19	4711208	4752353	+	8251	protein_coding	spectrin beta, non-erythrocytic 2 [Source:MGI Symbol;Acc:MGI:1313261]	-
ENSMUSG00000037625	5353	5686	6964	5812	5199	6233	6078	7081	6202	5963	6973	6445	7446	6898	4680	5486	Cldn11	3	31149920	31164324	+	1870	protein_coding	claudin 11 [Source:MGI Symbol;Acc:MGI:106925]	-
ENSMUSG00000041697	5273	5858	5984	5745	4852	7053	6100	6746	5335	6359	8443	6850	5948	6530	4782	5520	Cox6a1	5	115345642	115348981	-	702	protein_coding	cytochrome c oxidase subunit 6A1 [Source:MGI Symbol;Acc:MGI:103099]	-
ENSMUSG00000050043	5043	5692	6350	5863	5262	6323	6236	6923	5617	5954	6533	6467	6717	6481	4706	6283	Tmx2	2	84671316	84679140	-	2330	protein_coding	thioredoxin-related transmembrane protein 2 [Source:MGI Symbol;Acc:MGI:1914208]	-
ENSMUSG00000039347	5184	5574	6445	5527	5033	6348	6252	6861	5457	5920	6087	5799	6648	6232	4732	6164	Atp6v0e2	6	48537615	48541801	+	2381	protein_coding	ATPase, H+ transporting, lysosomal V0 subunit E2 [Source:MGI Symbol;Acc:MGI:1923502]	-
ENSMUSG00000003970	4950	5707	6140	5474	4870	6524	5481	6486	4995	6817	7533	6115	5970	6881	4925	6125	Rpl8	15	76904078	76906314	+	1359	protein_coding	ribosomal protein L8 [Source:MGI Symbol;Acc:MGI:1350927]	-
ENSMUSG00000061603	6181	6757	6819	4897	6662	4423	6454	7793	5904	4755	3182	5829	7134	5690	5481	6289	Akap6	12	52699383	53155599	+	14848	protein_coding	A kinase (PRKA) anchor protein 6 [Source:MGI Symbol;Acc:MGI:3050566]	-
ENSMUSG00000020297	5619	4609	6442	5058	4593	7030	6125	6918	5160	7799	4743	4325	6652	6870	4964	7457	Nsg2	11	32000463	32059202	+	4157	protein_coding	neuron specific gene family member 2 [Source:MGI Symbol;Acc:MGI:1202070]	-
ENSMUSG00000038453	6381	5735	6669	4546	5892	4700	6513	7076	5771	4794	3550	5178	6847	6319	5038	6481	Srcin1	11	97509340	97576186	-	9558	protein_coding	SRC kinase signaling inhibitor 1 [Source:MGI Symbol;Acc:MGI:1933179]	-
ENSMUSG00000031812	4989	5888	6215	5784	5024	6191	5941	6476	5538	6379	7455	7348	6319	6231	4390	5782	Map1lc3b	8	121590361	121598760	+	7517	protein_coding	microtubule-associated protein 1 light chain 3 beta [Source:MGI Symbol;Acc:MGI:1914693]	-
ENSMUSG00000018398	5542	5669	6659	5317	5497	5482	5784	6835	5586	5927	5384	6738	6586	6440	4939	5899	2023-09-08	11	53519257	53549565	+	6087	protein_coding	septin 8 [Source:MGI Symbol;Acc:MGI:894310]	-
ENSMUSG00000013033	6474	5945	6778	4941	5716	4832	6332	7139	5754	5217	3529	4840	6546	6472	4848	6529	Adgrl1	8	83900105	83941954	+	8587	protein_coding	adhesion G protein-coupled receptor L1 [Source:MGI Symbol;Acc:MGI:1929461]	-
ENSMUSG00000073680	5367	5998	7057	5217	5971	5604	6290	7016	6253	5518	5867	7094	7497	6320	4897	6168	Tmem88b	4	155781591	155785874	-	3471	protein_coding	transmembrane protein 88B [Source:MGI Symbol;Acc:MGI:2444329]	-
ENSMUSG00000063511	6090	5861	6849	4763	5060	5555	5947	7384	6083	5006	4425	5481	7022	6448	4690	6198	Snrnp70	7	45376453	45395742	-	7618	protein_coding	small nuclear ribonucleoprotein 70 (U1) [Source:MGI Symbol;Acc:MGI:98341]	-
ENSMUSG00000086503	14690	11767	18958	9276	3	6	9	3	12138	7780	4519	9545	4	6	19	0	Xist	X	103460366	103483254	-	17946	lincRNA	inactive X specific transcripts [Source:MGI Symbol;Acc:MGI:98974]	-
ENSMUSG00000027457	6149	6509	6587	5187	5684	5157	6539	7250	5910	4862	4561	6270	6895	6199	4961	6291	Snph	2	151590549	151632593	-	7861	protein_coding	syntaphilin [Source:MGI Symbol;Acc:MGI:2139270]	-
ENSMUSG00000020361	5663	6078	6434	5427	5313	5278	6042	7123	5330	6290	4727	5895	6546	5952	4922	6592	Hspa4	11	53259814	53300457	-	5528	protein_coding	heat shock protein 4 [Source:MGI Symbol;Acc:MGI:1342292]	-
ENSMUSG00000024403	5379	5745	6479	5418	5222	6057	6383	6850	5525	6319	5605	5725	6583	6209	4515	6100	Atp6v1g2	17	35233660	35238767	+	2510	protein_coding	ATPase, H+ transporting, lysosomal V1 subunit G2 [Source:MGI Symbol;Acc:MGI:1913487]	-
ENSMUSG00000022462	6017	5869	5283	5852	4639	5244	6210	7726	5587	6414	5454	8297	6316	6300	4479	5405	Slc38a2	15	96687392	96699730	-	8838	protein_coding	solute carrier family 38, member 2 [Source:MGI Symbol;Acc:MGI:1915010]	-
ENSMUSG00000097767	6496	6142	7077	4754	5678	4797	6297	7460	6096	4588	3459	5524	7201	6987	5048	6725	Miat	5	112213228	112229395	-	9293	lincRNA	myocardial infarction associated transcript (non-protein coding) [Source:MGI Symbol;Acc:MGI:2444886]	-
ENSMUSG00000019124	5817	5554	6628	5420	5202	5507	5984	7061	5375	6161	4330	5363	6780	6361	4883	6901	Scrn1	6	54501173	54566489	-	8613	protein_coding	secernin 1 [Source:MGI Symbol;Acc:MGI:1917188]	-
ENSMUSG00000021687	5237	5644	6108	5098	5324	5687	5572	7046	5538	6254	5645	5940	6721	6369	4811	6520	Scamp1	13	94201310	94285857	-	4582	protein_coding	secretory carrier membrane protein 1 [Source:MGI Symbol;Acc:MGI:1349480]	-
ENSMUSG00000011877	5891	5870	6125	5049	5383	5587	6112	7040	5485	6610	5332	6625	6483	6127	4576	6216	Git1	11	77493562	77507786	+	4838	protein_coding	G protein-coupled receptor kinase-interactor 1 [Source:MGI Symbol;Acc:MGI:1927140]	-
ENSMUSG00000019428	5140	5523	6097	5376	4781	6633	5994	6341	5353	6489	7101	6200	6215	6595	4850	6042	Fkbp8	8	70527724	70535328	+	4529	protein_coding	FK506 binding protein 8 [Source:MGI Symbol;Acc:MGI:1341070]	-
ENSMUSG00000011751	6301	6170	6480	5089	5258	5225	6411	6560	5351	5327	4676	5370	6102	6453	4761	6442	Sptbn4	7	27356383	27447686	-	9563	protein_coding	spectrin beta, non-erythrocytic 4 [Source:MGI Symbol;Acc:MGI:1890574]	-
ENSMUSG00000060371	5811	7013	6461	4732	5902	4111	6608	7208	5806	3594	3367	5909	6988	4942	5177	5362	Caln1	5	130369455	130847412	+	10483	protein_coding	calneuron 1 [Source:MGI Symbol;Acc:MGI:2155987]	-
ENSMUSG00000026864	5425	6423	6623	5407	5154	6103	6195	6123	4876	8158	6357	6422	5304	5349	4029	5498	Hspa5	2	34771970	34777547	+	4229	protein_coding	heat shock protein 5 [Source:MGI Symbol;Acc:MGI:95835]	-
ENSMUSG00000070880	5660	5732	6361	4534	4684	5297	5205	7385	5226	7502	3591	4250	6634	6202	4601	7567	Gad1	2	70553072	70602014	+	7639	protein_coding	glutamate decarboxylase 1 [Source:MGI Symbol;Acc:MGI:95632]	-
ENSMUSG00000026959	5792	5938	6284	5203	5484	5285	6005	6736	5651	4971	4729	5511	6584	6546	4514	6435	Grin1	2	25291181	25319187	-	9700	protein_coding	glutamate receptor, ionotropic, NMDA1 (zeta 1) [Source:MGI Symbol;Acc:MGI:95819]	-
ENSMUSG00000075700	5195	5172	6328	5312	5154	5832	5873	7047	5341	6292	5836	6767	7046	5939	4930	6260	Selenot	3	58576636	58593133	+	3436	protein_coding	selenoprotein T [Source:MGI Symbol;Acc:MGI:1916477]	-
ENSMUSG00000068748	6036	5535	6825	4738	6297	4699	6279	7215	5794	5286	3653	5419	7785	6143	5014	6145	Ptprz1	6	22875502	23052916	+	14245	protein_coding	protein tyrosine phosphatase, receptor type Z, polypeptide 1 [Source:MGI Symbol;Acc:MGI:97816]	-
ENSMUSG00000034730	6026	5707	6712	4827	5454	5388	6700	6800	5637	5254	4274	5286	6635	6257	4699	6631	Adgrb1	15	74516195	74589465	+	7222	protein_coding	adhesion G protein-coupled receptor B1 [Source:MGI Symbol;Acc:MGI:1933736]	-
ENSMUSG00000028552	5265	5884	6376	5079	5625	5500	6289	7320	5960	5300	4938	5783	6915	6195	5086	5865	Eps15	4	109280268	109387817	+	6931	protein_coding	epidermal growth factor receptor pathway substrate 15 [Source:MGI Symbol;Acc:MGI:104583]	-
ENSMUSG00000032118	4947	5698	6185	5588	5032	5722	5626	6733	5521	6059	6706	6617	6475	6332	4575	5569	Fez1	9	36821864	36878924	+	4104	protein_coding	fasciculation and elongation protein zeta 1 (zygin I) [Source:MGI Symbol;Acc:MGI:2670976]	-
ENSMUSG00000022265	5775	5977	6024	5378	5578	5395	5798	6749	5474	5594	5255	6313	6264	6600	4633	5797	Ank	15	27466677	27594909	+	3610	protein_coding	progressive ankylosis [Source:MGI Symbol;Acc:MGI:3045421]	-
ENSMUSG00000072825	6196	5934	6244	4780	5568	5256	6074	7098	5638	5509	3955	5644	6197	6406	5049	6780	Cep170b	12	112720455	112746592	+	8002	protein_coding	centrosomal protein 170B [Source:MGI Symbol;Acc:MGI:2145043]	-
ENSMUSG00000043733	5732	5833	6147	4883	5357	5114	6098	7389	5398	5564	4479	5801	6879	6444	4811	5900	Ptpn11	5	121130533	121191397	-	7492	protein_coding	protein tyrosine phosphatase, non-receptor type 11 [Source:MGI Symbol;Acc:MGI:99511]	-
ENSMUSG00000024597	5602	5690	6339	4848	6000	4820	5928	7038	6152	5606	5312	6897	7058	6347	4863	5543	Slc12a2	18	57878678	57946821	+	6520	protein_coding	solute carrier family 12, member 2 [Source:MGI Symbol;Acc:MGI:101924]	-
ENSMUSG00000041351	5897	5901	6376	5136	5097	5595	6079	6476	5530	6245	5373	5633	6167	6115	4604	6366	Rap1gap	4	137664726	137729861	+	6429	protein_coding	Rap1 GTPase-activating protein [Source:MGI Symbol;Acc:MGI:109338]	-
ENSMUSG00000021218	4814	5596	6074	5212	5041	5840	5734	6850	5216	6109	5908	6638	6769	6275	4830	6092	Gdi2	13	3538063	3567871	+	10558	protein_coding	guanosine diphosphate (GDP) dissociation inhibitor 2 [Source:MGI Symbol;Acc:MGI:99845]	-
ENSMUSG00000079477	5289	5458	6328	5183	5190	5915	5795	6983	5287	6098	5989	6263	6526	6086	4751	5904	Rab7	6	87999106	88045270	-	2610	protein_coding	RAB7, member RAS oncogene family [Source:MGI Symbol;Acc:MGI:105068]	-
ENSMUSG00000028495	4659	5345	5967	5849	4960	6404	5809	6823	4741	6636	7162	6326	6116	6072	4581	5914	Rps6	4	86854660	86857412	-	1586	protein_coding	ribosomal protein S6 [Source:MGI Symbol;Acc:MGI:98159]	-
ENSMUSG00000036707	5096	6067	6240	5174	5241	5433	6035	6785	5521	5574	5447	6555	6463	6051	4633	5691	Cab39	1	85793441	85851576	+	7077	protein_coding	calcium binding protein 39 [Source:MGI Symbol;Acc:MGI:107438]	-
ENSMUSG00000022016	5816	5923	6794	4945	5820	4490	6275	7253	5371	4850	3327	5292	7090	5647	5060	6589	Akap11	14	78492246	78536808	-	11015	protein_coding	A kinase (PRKA) anchor protein 11 [Source:MGI Symbol;Acc:MGI:2684060]	-
ENSMUSG00000023328	5552	6034	6185	5102	5113	5691	5614	6954	5501	5847	5180	6515	6039	6704	5167	6599	Ache	5	137287519	137294466	+	4623	protein_coding	acetylcholinesterase [Source:MGI Symbol;Acc:MGI:87876]	-
ENSMUSG00000003410	5969	6021	6902	4935	5277	4696	6397	6742	5371	5213	4161	5734	6942	5998	4826	5924	Elavl3	9	22015005	22052023	-	6890	protein_coding	ELAV like RNA binding protein 3 [Source:MGI Symbol;Acc:MGI:109157]	-
ENSMUSG00000020048	5500	5518	6415	5411	5085	5535	5834	6148	5119	7438	6105	6846	5995	5365	4533	5970	Hsp90b1	10	86690209	86705509	-	4032	protein_coding	heat shock protein 90, beta (Grp94), member 1 [Source:MGI Symbol;Acc:MGI:98817]	-
ENSMUSG00000005045	6290	5794	6845	4744	5429	4937	6119	7478	5833	5583	3367	4631	6560	6257	5390	7253	Chd5	4	152338651	152390194	+	9583	protein_coding	chromodomain helicase DNA binding protein 5 [Source:MGI Symbol;Acc:MGI:3036258]	-
ENSMUSG00000068823	5360	5565	6323	5275	5209	5465	5913	6772	5450	5655	5367	6248	6511	5981	4605	6049	Csde1	3	103020426	103058186	+	10902	protein_coding	cold shock domain containing E1, RNA binding [Source:MGI Symbol;Acc:MGI:92356]	CSD
ENSMUSG00000027406	4746	5799	5992	5384	4835	5941	5628	6689	5124	6003	6222	6133	6230	6011	4808	6039	Idh3b	2	130279309	130284547	-	3422	protein_coding	isocitrate dehydrogenase 3 (NAD+) beta [Source:MGI Symbol;Acc:MGI:2158650]	-
ENSMUSG00000017707	5323	5096	6101	5305	5248	5389	5943	7181	5455	5536	5425	6018	6763	5970	4424	5892	Serinc3	2	163623272	163645131	-	3840	protein_coding	serine incorporator 3 [Source:MGI Symbol;Acc:MGI:1349457]	-
ENSMUSG00000032046	4975	5498	6109	5481	5024	5866	5949	6449	5037	5992	6191	6318	6254	6245	4594	5932	Abhd12	2	150832493	150904741	-	2823	protein_coding	abhydrolase domain containing 12 [Source:MGI Symbol;Acc:MGI:1923442]	-
ENSMUSG00000022812	6089	6120	6438	4728	5629	4629	5900	7113	5561	5273	3906	5603	6584	6139	5274	6465	Gsk3b	16	38089001	38246084	+	9831	protein_coding	glycogen synthase kinase 3 beta [Source:MGI Symbol;Acc:MGI:1861437]	-
ENSMUSG00000022957	6533	6363	6787	4807	5609	4301	6455	7194	5429	5001	3319	5233	6733	5588	4841	6344	Itsn1	16	91729281	91920597	+	23425	protein_coding	intersectin 1 (SH3 domain protein 1A) [Source:MGI Symbol;Acc:MGI:1338069]	-
ENSMUSG00000019179	4849	5473	6065	5377	4708	6248	5596	6466	5089	5966	6693	5800	6037	6417	4526	6055	Mdh2	5	135778480	135790398	+	3562	protein_coding	malate dehydrogenase 2, NAD (mitochondrial) [Source:MGI Symbol;Acc:MGI:97050]	-
ENSMUSG00000035569	6309	5697	6451	4817	5827	4406	6244	7141	5687	4505	3440	5179	7041	6195	4881	6361	Ankrd11	8	122883822	123042277	-	16580	protein_coding	ankyrin repeat domain 11 [Source:MGI Symbol;Acc:MGI:1924337]	-
ENSMUSG00000022389	5183	5151	5954	4682	4629	4926	5330	7116	5205	5476	4618	5519	7134	6749	4427	5759	Tef	15	81802421	81826863	+	7867	protein_coding	thyrotroph embryonic factor [Source:MGI Symbol;Acc:MGI:98663]	TF_bZIP
ENSMUSG00000022995	6015	5945	6728	4923	5792	4785	6373	7211	5638	4896	3826	5434	7017	5749	4836	6395	Enah	1	181896384	182019990	-	21452	protein_coding	ENAH actin regulator [Source:MGI Symbol;Acc:MGI:108360]	-
ENSMUSG00000014956	5052	5596	6213	5291	5235	5823	5850	6746	5375	6263	5829	5824	6410	5697	4325	5517	Ppp1cb	5	32458843	32517433	+	10913	protein_coding	protein phosphatase 1 catalytic subunit beta [Source:MGI Symbol;Acc:MGI:104871]	-
ENSMUSG00000061032	5219	5340	6307	5176	4956	5713	5858	6673	5178	5845	5513	5716	6155	5891	4738	6171	Rrp1	10	78400384	78413043	-	3337	protein_coding	ribosomal RNA processing 1 homolog (S. cerevisiae) [Source:MGI Symbol;Acc:MGI:1203500]	-
ENSMUSG00000024359	5013	5656	6241	5145	4771	5296	5650	6798	5545	5707	5278	6045	6378	6132	4626	5779	Hspa9	18	34937414	34954357	-	3932	protein_coding	heat shock protein 9 [Source:MGI Symbol;Acc:MGI:96245]	-
ENSMUSG00000033981	5965	5332	6811	4628	5123	3884	5555	6479	4994	4617	2514	4357	7046	6135	4557	6047	Gria2	3	80681450	80802835	-	15548	protein_coding	glutamate receptor, ionotropic, AMPA2 (alpha 2) [Source:MGI Symbol;Acc:MGI:95809]	-
ENSMUSG00000028452	5064	5156	6220	4997	4967	5504	5575	6872	5173	6046	5237	6022	6291	5925	4523	6048	Vcp	4	42979963	43000507	-	4851	protein_coding	valosin containing protein [Source:MGI Symbol;Acc:MGI:99919]	-
ENSMUSG00000028692	4881	5200	6055	5426	4677	5960	5718	6428	5077	6100	6558	5944	5964	6184	4532	5880	Akr1a1	4	116636510	116651680	-	2750	protein_coding	aldo-keto reductase family 1, member A1 (aldehyde reductase) [Source:MGI Symbol;Acc:MGI:1929955]	-
ENSMUSG00000037242	5333	5743	6812	5109	5415	4903	5857	6630	5440	5417	5283	6936	7212	6112	4481	5406	Clic4	4	135213969	135272814	-	6572	protein_coding	chloride intracellular channel 4 (mitochondrial) [Source:MGI Symbol;Acc:MGI:1352754]	-
ENSMUSG00000024966	5307	5956	6198	5540	4886	5417	5875	6474	5190	6820	5752	6153	5873	5386	4625	5439	Stip1	19	7020696	7040026	-	2173	protein_coding	stress-induced phosphoprotein 1 [Source:MGI Symbol;Acc:MGI:109130]	-
ENSMUSG00000027184	5750	5476	6212	5044	5283	4926	5692	6631	4966	5869	4485	5939	6592	5625	4793	5933	Caprin1	2	103762941	103797649	-	10219	protein_coding	cell cycle associated protein 1 [Source:MGI Symbol;Acc:MGI:1858234]	-
ENSMUSG00000015002	5371	5050	7001	5005	5383	5532	7751	7761	5813	3888	4927	5184	7191	4946	4577	6490	Efr3a	15	65787034	65873816	+	11399	protein_coding	EFR3 homolog A [Source:MGI Symbol;Acc:MGI:1923990]	-
ENSMUSG00000006930	5919	4901	5827	4951	4495	5643	5011	6017	5155	7071	3872	4431	6021	6828	4633	7149	Hap1	11	100347327	100356128	-	3766	protein_coding	huntingtin-associated protein 1 [Source:MGI Symbol;Acc:MGI:1261831]	-
ENSMUSG00000000563	4435	5546	5588	5601	4584	6073	5582	6285	4953	6064	7342	5676	6082	5854	4489	5622	Atp5f1	3	105942698	105960099	-	4105	protein_coding	ATP synthase, H+ transporting, mitochondrial F0 complex, subunit B1 [Source:MGI Symbol;Acc:MGI:1100495]	-
ENSMUSG00000033597	5993	6016	6239	4639	5311	5062	5818	6807	5588	5402	4023	5374	6376	6326	4871	6483	Caskin1	17	24488783	24508905	+	6172	protein_coding	CASK interacting protein 1 [Source:MGI Symbol;Acc:MGI:2442952]	-
ENSMUSG00000062270	4877	5615	6151	4894	4593	5739	5418	6550	5416	5886	6145	5563	6264	5911	4739	5858	Morf4l1	9	90091665	90114774	-	9754	protein_coding	mortality factor 4 like 1 [Source:MGI Symbol;Acc:MGI:1096551]	-
ENSMUSG00000059495	6313	6123	6935	4662	6136	3762	6504	7187	5515	4033	2691	5057	7213	5789	4971	6010	Arhgef12	9	42963842	43107239	-	13620	protein_coding	Rho guanine nucleotide exchange factor (GEF) 12 [Source:MGI Symbol;Acc:MGI:1916882]	-
ENSMUSG00000022139	5184	5836	6374	4885	5576	5007	6034	6746	5535	5097	4698	6064	6505	5976	4452	5491	Mbnl2	14	120275669	120431697	+	11993	protein_coding	muscleblind like splicing factor 2 [Source:MGI Symbol;Acc:MGI:2145597]	-
ENSMUSG00000005312	5581	5659	6134	4981	5049	5108	5680	6494	5051	5688	4996	5903	6280	5866	4479	5780	Ubqln1	13	58176156	58215653	-	4406	protein_coding	ubiquilin 1 [Source:MGI Symbol;Acc:MGI:1860276]	-
ENSMUSG00000035152	5419	5276	6389	4920	5277	4974	5807	6522	5260	5364	4241	5535	6539	5775	4623	6412	Ap2b1	11	83299024	83405035	+	8755	protein_coding	adaptor-related protein complex 2, beta 1 subunit [Source:MGI Symbol;Acc:MGI:1919020]	-
ENSMUSG00000037428	5910	4941	7303	4876	4119	5998	6375	6387	5509	6767	5175	4944	5474	5754	4025	6546	Vgf	5	137026392	137033351	+	2973	protein_coding	VGF nerve growth factor inducible [Source:MGI Symbol;Acc:MGI:1343180]	-
ENSMUSG00000034377	5714	6108	6143	4478	6336	4057	5888	7005	5649	4529	3162	4767	6989	6361	5354	6260	Tulp4	17	6106437	6251128	+	18054	protein_coding	tubby like protein 4 [Source:MGI Symbol;Acc:MGI:1916092]	Tub
ENSMUSG00000026830	5291	5663	6301	5462	5812	5545	6772	6797	5254	5767	5563	7010	6890	5355	4479	5204	Ermn	2	58045113	58052864	-	3635	protein_coding	ermin, ERM-like protein [Source:MGI Symbol;Acc:MGI:1925017]	-
ENSMUSG00000037351	5146	5689	5814	5110	5064	5199	5576	6427	5286	5332	5214	5963	5851	6329	4581	5633	Actr1b	1	36698114	36714422	-	4274	protein_coding	ARP1 actin-related protein 1B, centractin beta [Source:MGI Symbol;Acc:MGI:1917446]	-
ENSMUSG00000029614	4244	4968	5548	5489	4617	6036	5417	6298	5100	6108	7000	6050	6145	6145	4672	5864	Rpl6	5	121204481	121209241	+	3140	protein_coding	ribosomal protein L6 [Source:MGI Symbol;Acc:MGI:108057]	-
ENSMUSG00000056429	5756	5501	6400	5107	5281	4766	5800	6709	5083	5409	4071	5828	6732	5513	4654	5975	Tgoln1	6	72608432	72617000	-	5013	protein_coding	trans-golgi network protein [Source:MGI Symbol;Acc:MGI:105080]	-
ENSMUSG00000040537	5844	5791	6720	4614	5766	3973	6195	6765	5406	4164	2978	4702	6752	5595	4710	5699	Adam22	5	8072352	8368160	-	14348	protein_coding	a disintegrin and metallopeptidase domain 22 [Source:MGI Symbol;Acc:MGI:1340046]	-
ENSMUSG00000029426	5371	5373	6450	4894	5389	5095	6127	6839	5550	5293	4415	5656	6717	5723	4995	5829	Scarb2	5	92441314	92506833	-	6285	protein_coding	scavenger receptor class B, member 2 [Source:MGI Symbol;Acc:MGI:1196458]	-
ENSMUSG00000027858	4892	5124	6423	4900	5187	5259	5784	6913	5929	5394	5273	6042	7521	6280	4729	5697	Tspan2	3	102734529	102801513	+	4755	protein_coding	tetraspanin 2 [Source:MGI Symbol;Acc:MGI:1917997]	-
ENSMUSG00000071644	4739	5024	5845	5180	4680	6137	5455	5934	5089	6203	6542	5521	6125	6103	4650	6002	Eef1g	19	8967041	8978479	+	2600	protein_coding	eukaryotic translation elongation factor 1 gamma [Source:MGI Symbol;Acc:MGI:1914410]	-
ENSMUSG00000058230	6237	6377	6251	4878	5702	4248	6283	6978	5073	4648	3121	5588	6442	5590	4844	5933	Arhgap35	7	16493719	16614993	-	9147	protein_coding	Rho GTPase activating protein 35 [Source:MGI Symbol;Acc:MGI:1929494]	-
ENSMUSG00000027674	5686	5827	6242	4670	6028	4167	5942	7010	5469	4524	3890	5835	7216	5978	4955	5488	Pex5l	3	32949408	33143247	-	8846	protein_coding	peroxisomal biogenesis factor 5-like [Source:MGI Symbol;Acc:MGI:1916672]	-
ENSMUSG00000033763	5745	5752	6340	4516	5409	4729	5583	6110	5611	5260	3651	4944	6118	5821	4603	5817	Mtss1l	8	110721476	110741400	+	5311	protein_coding	metastasis suppressor 1-like [Source:MGI Symbol;Acc:MGI:3039591]	-
ENSMUSG00000022186	4765	5674	6329	5093	5100	5076	5586	6581	5210	5332	4954	6044	6620	5713	4770	5572	Oxct1	15	4026383	4155344	+	3701	protein_coding	3-oxoacid CoA transferase 1 [Source:MGI Symbol;Acc:MGI:1914291]	-
ENSMUSG00000036062	5575	5956	6424	4744	5336	4754	6371	7194	5576	4551	3858	4895	6623	5396	4566	6259	Phf24	4	42916660	42944752	+	7118	protein_coding	PHD finger protein 24 [Source:MGI Symbol;Acc:MGI:2140712]	-
ENSMUSG00000028760	5840	5823	6194	4620	5415	4363	6153	6913	5291	4309	3480	4956	6487	5799	4625	6130	Eif4g3	4	137993022	138208508	+	11063	protein_coding	eukaryotic translation initiation factor 4 gamma, 3 [Source:MGI Symbol;Acc:MGI:1923935]	-
ENSMUSG00000000740	4392	4908	5538	5275	4547	6222	5461	6125	4740	6173	7221	5307	5665	6049	4312	5276	Rpl13	8	123102350	123105244	+	2595	protein_coding	ribosomal protein L13 [Source:MGI Symbol;Acc:MGI:105922]	-
ENSMUSG00000093930	4708	4774	6418	5180	4789	5406	5600	7109	5489	5094	5313	5174	6647	6056	4753	6164	Hmgcs1	13	119690379	119708260	+	4594	protein_coding	3-hydroxy-3-methylglutaryl-Coenzyme A synthase 1 [Source:MGI Symbol;Acc:MGI:107592]	-
ENSMUSG00000027523	5546	6175	5587	4734	4807	4989	5231	5942	5047	5395	5083	5167	5501	6879	4786	6318	Gnas	2	174284320	174346744	+	11186	protein_coding	GNAS (guanine nucleotide binding protein, alpha stimulating) complex locus [Source:MGI Symbol;Acc:MGI:95777]	-
ENSMUSG00000003814	5729	5853	6577	5313	5084	5082	5936	5540	4994	6846	5396	6128	5253	4869	4075	4969	Calr	8	84841850	84846934	-	2880	protein_coding	calreticulin [Source:MGI Symbol;Acc:MGI:88252]	-
ENSMUSG00000016541	4892	5175	5671	5041	4744	5717	5468	6588	5061	5702	5263	5476	6065	6169	4474	6171	Atxn10	15	85336245	85463212	+	1937	protein_coding	ataxin 10 [Source:MGI Symbol;Acc:MGI:1859293]	-
ENSMUSG00000029674	5338	6197	6031	4869	5353	5230	6259	6656	5697	4191	4721	5995	6364	5498	4547	5628	Limk1	5	134656039	134688598	-	7162	protein_coding	LIM-domain containing, protein kinase [Source:MGI Symbol;Acc:MGI:104572]	-
ENSMUSG00000022822	5999	5700	6595	4670	5378	4503	6214	6524	5342	4592	3486	5408	6574	5628	4481	5533	Abcc5	16	20331303	20426394	-	10681	protein_coding	ATP-binding cassette, sub-family C (CFTR/MRP), member 5 [Source:MGI Symbol;Acc:MGI:1351644]	-
ENSMUSG00000007594	5746	6599	5928	5191	5000	4770	6033	6253	5570	4324	4941	6233	5888	5495	4069	5227	Hapln4	8	70083457	70090862	+	3924	protein_coding	hyaluronan and proteoglycan link protein 4 [Source:MGI Symbol;Acc:MGI:2679531]	-
ENSMUSG00000045039	5741	5584	6103	4508	5103	4658	5475	6458	5024	4949	3629	5083	6236	6238	4794	6333	Megf8	7	25317164	25365917	+	10159	protein_coding	multiple EGF-like-domains 8 [Source:MGI Symbol;Acc:MGI:2446294]	-
ENSMUSG00000026878	5170	5224	5969	4936	4836	5091	5482	6283	5050	5732	4913	5698	6247	5621	4320	5832	Rab14	2	35180205	35201120	-	13589	protein_coding	RAB14, member RAS oncogene family [Source:MGI Symbol;Acc:MGI:1915615]	-
ENSMUSG00000034636	5678	5656	6300	4673	5385	4111	5810	6514	5103	4756	3335	5196	6577	5921	4947	6230	Zyg11b	4	108229724	108301096	-	9046	protein_coding	zyg-ll family member B, cell cycle regulator [Source:MGI Symbol;Acc:MGI:2685277]	-
ENSMUSG00000050953	5248	5240	6486	4827	5033	4989	5563	6462	5528	5227	4756	5272	6390	5945	4317	4750	Gja1	10	56377330	56402513	+	10257	protein_coding	gap junction protein, alpha 1 [Source:MGI Symbol;Acc:MGI:95713]	-
ENSMUSG00000039252	5370	6737	6048	5242	5466	4680	5915	6674	5605	3941	3989	5551	5883	6134	4615	5471	Lgi2	5	52533517	52566462	-	6528	protein_coding	leucine-rich repeat LGI family, member 2 [Source:MGI Symbol;Acc:MGI:2180196]	-
ENSMUSG00000060279	5525	5611	5823	4819	4801	5118	5610	6253	5559	5025	4779	5152	5830	6212	4280	6063	Ap2a1	7	44900373	44929496	-	4300	protein_coding	adaptor-related protein complex 2, alpha 1 subunit [Source:MGI Symbol;Acc:MGI:101921]	-
ENSMUSG00000020135	5966	5638	6046	4418	5290	4485	5641	6536	5308	5055	3496	4896	6206	6346	4712	6207	Apc2	10	80295977	80318263	+	11281	protein_coding	adenomatosis polyposis coli 2 [Source:MGI Symbol;Acc:MGI:1346052]	-
ENSMUSG00000056222	5693	5300	5613	4935	5388	4577	6169	6533	5253	4297	4440	5611	5791	5986	4239	5352	Spock1	13	57421195	57908332	-	8365	protein_coding	sparc/osteonectin, cwcv and kazal-like domains proteoglycan 1 [Source:MGI Symbol;Acc:MGI:105371]	-
ENSMUSG00000031672	5133	5449	6165	5094	4537	5331	5654	6142	5208	5449	5149	5515	6056	5790	4441	5785	Got2	8	95864134	95888547	-	4824	protein_coding	glutamatic-oxaloacetic transaminase 2, mitochondrial [Source:MGI Symbol;Acc:MGI:95792]	-
ENSMUSG00000036766	5063	4950	5475	4554	4184	4977	5408	6047	4831	5566	4408	4936	5461	6223	4059	6019	Dner	1	84369839	84696221	-	4784	protein_coding	delta/notch-like EGF repeat containing [Source:MGI Symbol;Acc:MGI:2152889]	-
ENSMUSG00000054455	5262	5848	5980	4838	5097	4618	5449	6304	5051	5148	4319	5354	6016	5663	4577	5784	Vapb	2	173737511	173784336	+	7131	protein_coding	vesicle-associated membrane protein, associated protein B and C [Source:MGI Symbol;Acc:MGI:1928744]	-
ENSMUSG00000075706	3814	4960	5300	5117	4409	6145	5549	6233	4510	5852	7179	6353	6226	5984	4225	5196	Gpx4	10	80047166	80056439	+	1724	protein_coding	glutathione peroxidase 4 [Source:MGI Symbol;Acc:MGI:104767]	-
ENSMUSG00000034088	5436	5675	6043	4703	5376	4366	5816	6572	5175	4592	3871	5574	6498	5549	4622	5598	Hdlbp	1	93405940	93478815	-	11320	protein_coding	high density lipoprotein (HDL) binding protein [Source:MGI Symbol;Acc:MGI:99256]	-
ENSMUSG00000078578	4763	5058	5800	4990	4507	5174	5327	6318	4860	5827	5306	5625	6125	5690	4324	5495	Ube2d3	3	135438149	135468198	+	24499	protein_coding	ubiquitin-conjugating enzyme E2D 3 [Source:MGI Symbol;Acc:MGI:1913355]	-
ENSMUSG00000036622	5259	5804	5590	4817	4721	5372	5362	5906	5260	5678	5371	5861	5492	6090	4373	5902	Atp13a2	4	140986873	141007330	+	6000	protein_coding	ATPase type 13A2 [Source:MGI Symbol;Acc:MGI:1922022]	-
ENSMUSG00000024740	5145	5046	5825	4770	5071	5031	5584	6385	5239	5300	4452	5165	6215	6030	4553	5855	Ddb1	19	10605625	10629813	+	4155	protein_coding	damage specific DNA binding protein 1 [Source:MGI Symbol;Acc:MGI:1202384]	-
ENSMUSG00000095041	6765	6983	7240	5092	5334	5020	5986	7860	6251	6182	3649	3796	5627	6866	4916	6255	AC149090.1	JH584304.1	52190	59690	-	4238	protein_coding		-
ENSMUSG00000003316	5898	5376	6357	4460	5497	3721	5845	6769	5041	4251	2406	4733	6853	5640	4736	6158	Glg1	8	111154421	111259216	-	7090	protein_coding	golgi apparatus protein 1 [Source:MGI Symbol;Acc:MGI:104967]	-
ENSMUSG00000049807	5805	5347	6266	4534	5559	4576	5689	6286	5381	4855	4120	5448	6438	6145	4435	5701	Arhgap23	11	97415533	97502402	+	6637	protein_coding	Rho GTPase activating protein 23 [Source:MGI Symbol;Acc:MGI:3697726]	-
ENSMUSG00000007850	5158	4680	5868	4658	4451	5057	5315	6550	4609	5587	4543	5300	6247	5296	4188	5322	Hnrnph1	11	50376990	50386528	+	5842	protein_coding	heterogeneous nuclear ribonucleoprotein H1 [Source:MGI Symbol;Acc:MGI:1891925]	-
ENSMUSG00000006699	4612	4717	5653	5004	4676	5537	5318	6201	4995	5582	5541	5569	6027	5696	4152	5631	Cdc42	4	137319696	137357720	-	2966	protein_coding	cell division cycle 42 [Source:MGI Symbol;Acc:MGI:106211]	-
ENSMUSG00000025656	5248	5364	6412	4613	5094	4341	5777	6736	5018	4731	2925	4715	6464	5416	4426	5906	Arhgef9	X	95048935	95196856	-	8776	protein_coding	CDC42 guanine nucleotide exchange factor (GEF) 9 [Source:MGI Symbol;Acc:MGI:2442233]	-
ENSMUSG00000027706	5145	5313	5929	4871	4821	4735	5512	6257	4939	5300	4620	5708	6238	5471	4533	5455	Sec62	3	30792875	30821263	+	4343	protein_coding	SEC62 homolog (S. cerevisiae) [Source:MGI Symbol;Acc:MGI:1916526]	-
ENSMUSG00000041268	5408	5536	6061	4434	5642	3953	6124	6865	5137	3996	3083	4890	6621	5168	4663	5862	Dmxl2	9	54365158	54501626	-	13285	protein_coding	Dmx-like 2 [Source:MGI Symbol;Acc:MGI:2444630]	-
ENSMUSG00000025982	5023	4672	5762	4507	4883	4641	5199	6246	5088	5062	3864	5515	6119	5837	4272	5671	Sf3b1	1	54985169	55027481	-	11370	protein_coding	splicing factor 3b, subunit 1 [Source:MGI Symbol;Acc:MGI:1932339]	-
ENSMUSG00000028926	5507	5363	6486	4724	5166	4727	6273	6728	5155	4702	3613	4745	6340	5307	4546	6092	Cdk14	5	4803391	5420312	-	18877	protein_coding	cyclin-dependent kinase 14 [Source:MGI Symbol;Acc:MGI:894318]	-
ENSMUSG00000030268	5059	5523	5950	4966	4730	4804	5401	6268	5045	5667	4887	6245	6169	5656	4488	5384	Bcat1	6	144993835	145076184	-	9322	protein_coding	branched chain aminotransferase 1, cytosolic [Source:MGI Symbol;Acc:MGI:104861]	-
ENSMUSG00000016319	4354	5649	5550	5164	4431	5545	5384	6034	4806	5371	6523	5450	5472	5866	4211	4895	Slc25a5	X	36795651	36798807	+	1646	protein_coding	solute carrier family 25 (mitochondrial carrier, adenine nucleotide translocator), member 5 [Source:MGI Symbol;Acc:MGI:1353496]	-
ENSMUSG00000024109	5518	5216	6140	4397	5152	4054	5675	6620	5033	4180	2929	4731	6933	5338	4625	5750	Nrxn1	17	90033631	91093071	-	20733	protein_coding	neurexin I [Source:MGI Symbol;Acc:MGI:1096391]	-
ENSMUSG00000048978	4971	4931	6456	4754	4628	5648	6508	6073	5141	5749	5024	5039	6463	4914	4223	6315	Nrsn1	13	25252040	25270502	-	2798	protein_coding	neurensin 1 [Source:MGI Symbol;Acc:MGI:894662]	-
ENSMUSG00000071659	5465	5393	6014	4552	4837	4463	5532	6388	5029	4964	3896	4808	6032	5302	4619	5560	Hnrnpul2	19	8819401	8834142	+	5726	protein_coding	heterogeneous nuclear ribonucleoprotein U-like 2 [Source:MGI Symbol;Acc:MGI:1915943]	-
ENSMUSG00000041757	5865	6012	6153	4647	5685	3735	6223	6780	5288	3863	2885	4862	6592	5468	4630	5790	Plekha6	1	133164210	133303435	+	12530	protein_coding	pleckstrin homology domain containing, family A member 6 [Source:MGI Symbol;Acc:MGI:2388662]	-
ENSMUSG00000022517	5046	4856	5742	4596	4590	5034	5579	6247	5184	5021	4552	5264	6173	5856	4276	5979	Mgrn1	16	4886249	4938296	+	5087	protein_coding	mahogunin, ring finger 1 [Source:MGI Symbol;Acc:MGI:2447670]	-
ENSMUSG00000027288	5382	5541	5969	4325	5091	4303	5681	6354	5262	4732	3725	5594	6312	5471	4458	5754	Zfp106	2	120506820	120563843	-	10429	protein_coding	zinc finger protein 106 [Source:MGI Symbol;Acc:MGI:1270153]	-
ENSMUSG00000031703	4851	4926	5657	4868	4580	5299	5331	6306	4710	5608	4970	5689	6005	5999	4225	5803	Itfg1	8	85717578	85840921	-	11045	protein_coding	integrin alpha FG-GAP repeat containing 1 [Source:MGI Symbol;Acc:MGI:106419]	-
ENSMUSG00000007891	4837	4844	5640	5053	4600	5377	5108	5765	4913	6046	6047	6133	5855	5916	4015	5159	Ctsd	7	142375911	142388038	-	2351	protein_coding	cathepsin D [Source:MGI Symbol;Acc:MGI:88562]	-
ENSMUSG00000038738	6375	5659	6363	4339	5629	3672	6048	6504	5032	3519	2003	4068	6531	5602	4889	5659	Shank1	7	44310253	44360572	+	10514	protein_coding	SH3 and multiple ankyrin repeat domains 1 [Source:MGI Symbol;Acc:MGI:3613677]	-
ENSMUSG00000037685	5659	4890	6187	4315	5532	4275	5434	6292	5013	5073	3559	5245	6082	5532	4588	5703	Atp8a1	5	67618140	67847434	-	14278	protein_coding	ATPase, aminophospholipid transporter (APLT), class I, type 8A, member 1 [Source:MGI Symbol;Acc:MGI:1330848]	-
ENSMUSG00000035964	4698	4997	5598	4840	4130	5571	5098	5409	4916	5943	6043	5057	5348	5563	4009	5707	Tmem59l	8	70483867	70487358	-	1663	protein_coding	transmembrane protein 59-like [Source:MGI Symbol;Acc:MGI:1915187]	-
ENSMUSG00000041720	5768	5310	6052	4623	5288	4277	5590	7129	5204	4286	2965	4679	6335	5606	4592	5999	Pi4ka	16	17280351	17406314	-	11254	protein_coding	phosphatidylinositol 4-kinase alpha [Source:MGI Symbol;Acc:MGI:2448506]	-
ENSMUSG00000063015	4771	4841	6012	4641	4426	5366	5939	6230	4912	4996	5478	5576	5955	5221	4174	5543	Ccni	5	93181933	93206495	-	3303	protein_coding	cyclin I [Source:MGI Symbol;Acc:MGI:1341077]	-
ENSMUSG00000072966	4969	4531	5744	4656	4459	5316	5308	6469	4618	6326	4078	4757	5932	6019	4506	6435	Gprasp2	X	135839034	135844730	+	4540	protein_coding	G protein-coupled receptor associated sorting protein 2 [Source:MGI Symbol;Acc:MGI:2442071]	-
ENSMUSG00000035390	5131	5925	5809	4367	4907	5119	5586	6049	5351	4873	4973	5499	5593	5547	4416	5651	Brsk1	7	4690604	4715997	+	4100	protein_coding	BR serine/threonine kinase 1 [Source:MGI Symbol;Acc:MGI:2685946]	-
ENSMUSG00000050148	5348	4908	5671	4461	4660	5077	5471	6191	4968	5516	4214	5061	5619	5580	4092	5826	Ubqln2	X	153498227	153501570	+	3344	protein_coding	ubiquilin 2 [Source:MGI Symbol;Acc:MGI:1860283]	-
ENSMUSG00000028248	5764	4799	6332	4299	5233	4081	5875	6447	4822	3950	2956	4688	6620	5253	4090	5449	Pnisr	4	21847583	21876475	+	10187	protein_coding	PNN interacting serine/arginine-rich [Source:MGI Symbol;Acc:MGI:1913875]	-
ENSMUSG00000032959	4312	5160	4769	4762	3934	5183	5538	5522	4828	6013	6525	5175	5484	5797	4072	5339	Pebp1	5	117282654	117287625	-	1768	protein_coding	phosphatidylethanolamine binding protein 1 [Source:MGI Symbol;Acc:MGI:1344408]	-
ENSMUSG00000033565	5591	5033	6153	4263	4639	4330	5413	5983	4936	4437	3235	4557	6119	5672	4243	5860	Rbfox2	15	77078990	77307004	-	8140	protein_coding	RNA binding protein, fox-1 homolog (C. elegans) 2 [Source:MGI Symbol;Acc:MGI:1933973]	-
ENSMUSG00000022463	5234	4855	6001	4676	4744	4761	5222	6073	5004	5437	3932	5137	6235	5804	4480	5814	Srebf2	15	82147181	82205379	+	7184	protein_coding	sterol regulatory element binding factor 2 [Source:MGI Symbol;Acc:MGI:107585]	bHLH
ENSMUSG00000039126	5156	6380	5780	4203	5851	3717	5369	6804	4858	3503	2997	5737	5921	5228	4978	4994	Prune2	19	16956118	17223932	+	20297	protein_coding	prune homolog 2 [Source:MGI Symbol;Acc:MGI:1925004]	-
ENSMUSG00000025092	5279	5695	5809	4557	5211	4183	5502	6418	5323	4131	3496	5305	5801	5382	4396	5318	Hspa12a	19	58795751	58860984	-	5733	protein_coding	heat shock protein 12A [Source:MGI Symbol;Acc:MGI:1920692]	-
ENSMUSG00000039100	5184	4815	5484	4423	4921	4660	5040	6257	4815	4711	3808	4832	6055	5656	4174	5965	2023-03-06	15	31455891	31531053	-	9174	protein_coding	membrane-associated ring finger (C3HC4) 6 [Source:MGI Symbol;Acc:MGI:2442773]	-
ENSMUSG00000029020	5242	5394	5946	4413	4905	4495	5625	6513	5048	4629	3655	5194	6159	5668	4262	5731	Mfn2	4	147873599	147904704	-	5194	protein_coding	mitofusin 2 [Source:MGI Symbol;Acc:MGI:2442230]	-
ENSMUSG00000020431	4759	4649	4402	3513	4148	2532	4031	5195	3818	2745	2002	3658	4574	5115	3393	3953	Adcy1	11	7063489	7178506	+	12522	protein_coding	adenylate cyclase 1 [Source:MGI Symbol;Acc:MGI:99677]	-
ENSMUSG00000037747	4811	5523	5702	4536	4875	5024	5200	5868	4965	5207	5252	6268	5951	5523	4055	5195	Phyhipl	10	70557682	70655965	-	9732	protein_coding	phytanoyl-CoA hydroxylase interacting protein-like [Source:MGI Symbol;Acc:MGI:1918161]	-
ENSMUSG00000020821	5042	5008	6103	4587	4848	4829	5467	6047	5020	5138	4734	6147	6917	5667	4667	4961	Kif1c	11	70700548	70731964	+	7276	protein_coding	kinesin family member 1C [Source:MGI Symbol;Acc:MGI:1098260]	-
ENSMUSG00000023353	5218	5218	5423	4434	4495	5363	5350	5656	4907	5217	5026	4924	5403	5586	4180	5521	Agap3	5	24452177	24502047	+	5321	protein_coding	ArfGAP with GTPase domain, ankyrin repeat and PH domain 3 [Source:MGI Symbol;Acc:MGI:2183446]	-
ENSMUSG00000020657	5018	5537	5832	4513	4900	4694	5465	6278	5187	4729	3846	5069	6090	5302	4236	5874	Dnajc27	12	4082583	4110606	+	5088	protein_coding	DnaJ heat shock protein family (Hsp40) member C27 [Source:MGI Symbol;Acc:MGI:2443036]	-
ENSMUSG00000005360	4600	3874	5668	3855	4517	4191	4784	5332	4267	4519	3278	4405	6425	4987	4029	4931	Slc1a3	15	8634124	8710764	-	8537	protein_coding	solute carrier family 1 (glial high affinity glutamate transporter), member 3 [Source:MGI Symbol;Acc:MGI:99917]	-
ENSMUSG00000031765	4312	4438	5995	5079	3710	4808	4648	5227	4523	7495	6945	7242	6623	5651	3527	3551	Mt1	8	94179082	94180327	+	1246	protein_coding	metallothionein 1 [Source:MGI Symbol;Acc:MGI:97171]	-
ENSMUSG00000038664	5576	4820	6474	4099	5154	3499	6309	6815	4707	3767	2324	3867	7190	5137	4436	6003	Herc1	9	66350450	66508775	+	27464	protein_coding	HECT and RLD domain containing E3 ubiquitin protein ligase family member 1 [Source:MGI Symbol;Acc:MGI:2384589]	-
ENSMUSG00000024921	5447	5570	5775	4535	5115	3877	5447	6247	4822	4469	3265	5138	6163	5297	4257	5264	Smarca2	19	26605050	26778322	+	14269	protein_coding	SWI/SNF related, matrix associated, actin dependent regulator of chromatin, subfamily a, member 2 [Source:MGI Symbol;Acc:MGI:99603]	-
ENSMUSG00000022307	4873	4859	5975	4538	4577	4605	5808	6429	4660	4388	4332	4841	5987	5146	4120	5625	Oxr1	15	41447482	41861048	+	7136	protein_coding	oxidation resistance 1 [Source:MGI Symbol;Acc:MGI:2179326]	-
ENSMUSG00000004187	4965	4942	5778	4174	4362	5428	5658	6290	4934	4637	4441	4453	5931	5690	4083	6032	Kifc2	15	76659858	76668196	+	3932	protein_coding	kinesin family member C2 [Source:MGI Symbol;Acc:MGI:109187]	-
ENSMUSG00000048814	5655	5147	6106	4519	5138	4117	5598	6254	4797	4522	2566	4556	6137	5286	4198	6135	Lonrf2	1	38793645	38836711	-	7506	protein_coding	LON peptidase N-terminal domain and ring finger 2 [Source:MGI Symbol;Acc:MGI:1920209]	-
ENSMUSG00000067786	4945	2491	6400	5075	4096	6276	3989	5678	3709	5220	5099	4445	7240	6103	3778	5558	Nnat	2	157560078	157562522	+	1829	protein_coding	neuronatin [Source:MGI Symbol;Acc:MGI:104716]	-
ENSMUSG00000062151	4997	4109	6827	3753	6034	4361	8868	8116	5155	3173	2923	3629	7049	4080	4312	6401	Unc13c	9	73479422	73968966	-	8796	protein_coding	unc-13 homolog C [Source:MGI Symbol;Acc:MGI:2149021]	-
ENSMUSG00000029221	4610	4991	5587	4577	4513	4989	5115	6297	4657	5311	4850	5457	5845	5683	4464	5458	Slc30a9	5	67306955	67358443	+	12374	protein_coding	solute carrier family 30 (zinc transporter), member 9 [Source:MGI Symbol;Acc:MGI:1923690]	-
ENSMUSG00000022391	4740	4990	5551	4576	4351	5263	5242	6103	4657	5814	4909	5121	5621	5510	4096	5594	Rangap1	15	81704248	81745530	-	4863	protein_coding	RAN GTPase activating protein 1 [Source:MGI Symbol;Acc:MGI:103071]	-
ENSMUSG00000005125	5085	4474	5212	4696	4989	5225	5397	5797	4728	5435	6296	6514	5739	5510	4190	4919	Ndrg1	15	66929318	66969640	-	6596	protein_coding	N-myc downstream regulated gene 1 [Source:MGI Symbol;Acc:MGI:1341799]	-
ENSMUSG00000025016	4737	5073	5781	4524	4664	4705	5006	6221	4925	4869	4366	5251	5959	5610	4255	5388	Tm9sf3	19	41210842	41264004	-	6144	protein_coding	transmembrane 9 superfamily member 3 [Source:MGI Symbol;Acc:MGI:1914262]	-
ENSMUSG00000031532	4860	4723	5524	4534	4315	5245	4822	5708	4561	6086	5424	5052	5281	5595	4172	5457	Saraf	8	34154575	34170821	+	2929	protein_coding	store-operated calcium entry-associated regulatory factor [Source:MGI Symbol;Acc:MGI:1915137]	-
ENSMUSG00000035242	4252	5101	5197	4925	3913	5701	5302	5325	4420	5275	6330	4968	5102	5680	3673	5312	Oaz1	10	80826656	80829290	+	2558	protein_coding	ornithine decarboxylase antizyme 1 [Source:MGI Symbol;Acc:MGI:109433]	-
ENSMUSG00000025228	4877	4935	5391	4730	4564	5092	5112	5953	4755	5174	5162	5453	5731	5593	4198	5185	Actr1a	19	46376814	46395735	-	2742	protein_coding	ARP1 actin-related protein 1A, centractin alpha [Source:MGI Symbol;Acc:MGI:1858964]	-
ENSMUSG00000036529	4901	4880	5446	4426	4864	4790	5038	6284	5195	4597	4200	5415	6130	5884	4501	5695	Sbf1	15	89288236	89315311	-	6826	protein_coding	SET binding factor 1 [Source:MGI Symbol;Acc:MGI:1925230]	-
ENSMUSG00000049470	5643	5120	5964	4113	5144	3672	5389	6396	4869	4412	2422	4327	6370	5071	4353	5641	Aff4	11	53350833	53421830	+	13450	protein_coding	AF4/FMR2 family, member 4 [Source:MGI Symbol;Acc:MGI:2136171]	AF-4
ENSMUSG00000007950	4580	5161	5319	4285	4059	5365	4848	5338	4444	6211	5714	5297	4822	5859	4097	5034	Abhd8	8	71456705	71463655	-	4079	protein_coding	abhydrolase domain containing 8 [Source:MGI Symbol;Acc:MGI:1918946]	-
ENSMUSG00000013593	4300	4983	5286	4689	4025	5293	5227	5820	4591	5279	6095	5504	5426	5583	4027	5212	Ndufs2	1	171234853	171251388	-	2313	protein_coding	NADH:ubiquinone oxidoreductase core subunit S2 [Source:MGI Symbol;Acc:MGI:2385112]	-
ENSMUSG00000006818	5082	5318	5553	4554	4682	4723	5027	6073	4932	4662	4351	4995	6039	5366	4317	5320	Sod2	17	13006846	13040063	+	10008	protein_coding	superoxide dismutase 2, mitochondrial [Source:MGI Symbol;Acc:MGI:98352]	-
ENSMUSG00000024735	4690	5120	5362	4529	4500	5096	5514	6095	4873	4725	4991	5087	5741	5394	4083	5487	Prpf19	19	10895231	10909559	+	7278	protein_coding	pre-mRNA processing factor 19 [Source:MGI Symbol;Acc:MGI:106247]	-
ENSMUSG00000028557	4489	4643	5147	4508	4508	5331	5144	6025	4458	5585	4914	4964	5721	5544	4002	5354	Rnf11	4	109451098	109484728	-	4263	protein_coding	ring finger protein 11 [Source:MGI Symbol;Acc:MGI:1352759]	-
ENSMUSG00000027010	4478	5301	5307	4552	4433	4857	5080	6044	5023	4644	4274	4978	5649	5438	4108	5708	Slc25a12	2	71271063	71367749	-	7342	protein_coding	solute carrier family 25 (mitochondrial carrier, Aralar), member 12 [Source:MGI Symbol;Acc:MGI:1926080]	-
ENSMUSG00000037509	4588	5486	5629	4590	4657	4882	5187	6050	4956	4753	4942	5738	5782	5489	4023	5084	Arhgef4	1	34678188	34813309	+	9861	protein_coding	Rho guanine nucleotide exchange factor (GEF) 4 [Source:MGI Symbol;Acc:MGI:2442507]	-
ENSMUSG00000030465	5554	4394	5937	3895	5009	3589	5263	6039	4354	4259	2173	3969	6262	5374	4176	5394	Psd3	8	67689082	68212027	-	17632	protein_coding	pleckstrin and Sec7 domain containing 3 [Source:MGI Symbol;Acc:MGI:1918215]	-
ENSMUSG00000032199	4721	4828	5344	4652	4393	5059	4838	5773	4405	6087	5176	5115	5591	5444	4000	5509	Polr2m	9	71478437	71485935	-	2424	protein_coding	polymerase (RNA) II (DNA directed) polypeptide M [Source:MGI Symbol;Acc:MGI:107282]	-
ENSMUSG00000020231	4972	5264	5708	4227	5315	4675	5620	6084	5189	4283	4049	5262	5989	5612	4573	5339	Dip2a	10	76259429	76345291	-	8215	protein_coding	disco interacting protein 2 homolog A [Source:MGI Symbol;Acc:MGI:2385920]	-
ENSMUSG00000030744	3950	4708	5180	4857	4118	5377	4971	5932	4321	5593	6719	5365	5344	5241	4385	4905	Rps3	7	99477896	99483738	-	4483	protein_coding	ribosomal protein S3 [Source:MGI Symbol;Acc:MGI:1350917]	-
ENSMUSG00000036503	4369	4792	5678	4670	4811	4896	5245	6116	4983	4959	5554	6359	6378	5350	4019	4710	Rnf13	3	57736062	57835233	+	10019	protein_coding	ring finger protein 13 [Source:MGI Symbol;Acc:MGI:1346341]	-
ENSMUSG00000029823	4924	4450	5700	4088	4818	4416	5224	6134	5071	4383	3781	5028	6340	5657	4006	5169	Luc7l2	6	38551334	38609470	+	12084	protein_coding	LUC7-like 2 (S. cerevisiae) [Source:MGI Symbol;Acc:MGI:2183260]	-
ENSMUSG00000033352	4675	5136	5302	4469	4675	4832	5385	6139	4816	4941	4286	5183	5439	5073	4446	5466	Map2k4	11	65688243	65788297	-	4664	protein_coding	mitogen-activated protein kinase kinase 4 [Source:MGI Symbol;Acc:MGI:1346869]	-
ENSMUSG00000020029	4522	5062	5227	4492	4426	4626	4915	6064	4887	4885	5577	6176	5751	5203	4209	4863	Nudt4	10	95547007	95564146	-	3210	protein_coding	nudix (nucleoside diphosphate linked moiety X)-type motif 4 [Source:MGI Symbol;Acc:MGI:1918457]	-
ENSMUSG00000032890	5605	4479	5325	4666	4084	4384	4222	5880	4455	6274	2943	3953	5531	6442	4132	5887	Rims3	4	120854816	120896579	+	7972	protein_coding	regulating synaptic membrane exocytosis 3 [Source:MGI Symbol;Acc:MGI:2443331]	-
ENSMUSG00000025132	4837	4707	5572	4649	4219	5132	4930	5334	4608	5533	4908	5150	5366	5399	3989	5125	Arhgdia	11	120578104	120581624	-	2258	protein_coding	Rho GDP dissociation inhibitor (GDI) alpha [Source:MGI Symbol;Acc:MGI:2178103]	-
ENSMUSG00000030122	4456	4539	5129	4547	3966	5401	4825	5451	4394	5140	5545	4565	4885	5800	3717	5061	Ptms	6	124913681	124920103	-	1619	protein_coding	parathymosin [Source:MGI Symbol;Acc:MGI:1916452]	-
ENSMUSG00000024853	4831	4791	5402	4421	4360	4881	5064	5797	4645	5206	4879	4732	5408	5523	4104	5011	Sf3b2	19	5273923	5295455	-	3231	protein_coding	splicing factor 3b, subunit 2 [Source:MGI Symbol;Acc:MGI:2441856]	-
ENSMUSG00000006575	4465	4524	5046	4295	4202	5262	5287	5844	4559	5405	5301	5128	5204	4893	3792	4989	Rundc3a	11	102393403	102402555	+	2941	protein_coding	RUN domain containing 3A [Source:MGI Symbol;Acc:MGI:1858752]	-
ENSMUSG00000032883	4417	4673	5573	4713	4445	4349	4663	6050	4869	5325	4977	5440	5993	5624	4234	5171	Acsl3	1	78657825	78707743	+	4357	protein_coding	acyl-CoA synthetase long-chain family member 3 [Source:MGI Symbol;Acc:MGI:1921455]	-
ENSMUSG00000026238	4359	4466	5696	4688	4131	5062	5211	5738	4601	5332	5639	5471	5770	5475	4092	4703	Ptma	1	86526726	86530712	+	1462	protein_coding	prothymosin alpha [Source:MGI Symbol;Acc:MGI:97803]	-
ENSMUSG00000030795	5433	4886	5638	4183	4474	4301	4978	6183	4900	3995	3420	4351	5864	5229	4354	5294	Fus	7	127967457	127985701	+	11695	protein_coding	fused in sarcoma [Source:MGI Symbol;Acc:MGI:1353633]	-
ENSMUSG00000037373	4409	4773	5356	4331	4149	5154	4984	5433	4672	5036	5446	5138	5444	5430	4151	5056	Ctbp1	5	33247723	33274994	-	4476	protein_coding	C-terminal binding protein 1 [Source:MGI Symbol;Acc:MGI:1201685]	-
ENSMUSG00000009575	5258	4933	5896	4308	4564	3889	5160	6136	4836	4557	3072	4534	6040	5198	4156	5423	Cbx5	15	103191544	103239816	-	9006	protein_coding	chromobox 5 [Source:MGI Symbol;Acc:MGI:109372]	-
ENSMUSG00000009090	4658	4945	5187	4649	4543	4837	5342	5832	4853	4762	4623	4809	5418	5488	3995	5347	Ap1b1	11	4986824	5042791	+	4957	protein_coding	adaptor protein complex AP-1, beta 1 subunit [Source:MGI Symbol;Acc:MGI:1096368]	-
ENSMUSG00000067336	5052	5063	5625	4170	5322	3902	5222	6296	4615	4397	3393	5133	6340	5104	4348	5121	Bmpr2	1	59763400	59879014	+	17983	protein_coding	bone morphogenetic protein receptor, type II (serine/threonine kinase) [Source:MGI Symbol;Acc:MGI:1095407]	-
ENSMUSG00000042506	4978	4496	5521	4266	4626	4485	5180	5938	4766	4680	3592	4620	5861	5540	4156	5629	Usp22	11	61151785	61175055	-	4886	protein_coding	ubiquitin specific peptidase 22 [Source:MGI Symbol;Acc:MGI:2144157]	-
ENSMUSG00000039904	4632	5028	5400	4413	5255	4726	5134	5826	5372	4407	4766	5505	6076	5423	4081	5114	Gpr37	6	25665878	25690729	-	6068	protein_coding	G protein-coupled receptor 37 [Source:MGI Symbol;Acc:MGI:1313297]	-
ENSMUSG00000051790	5206	5002	5396	4232	4542	4180	4961	5699	4639	4284	3006	4063	5283	5918	4136	5556	Nlgn2	11	69823122	69837784	-	5785	protein_coding	neuroligin 2 [Source:MGI Symbol;Acc:MGI:2681835]	-
ENSMUSG00000004071	4665	4622	5549	4637	4151	4822	5254	5812	4769	5167	4915	4725	5271	5416	3856	5132	Cdip1	16	4750348	4790292	-	10094	protein_coding	cell death inducing Trp53 target 1 [Source:MGI Symbol;Acc:MGI:1913876]	zf-LITAF-like
ENSMUSG00000026737	4924	5008	5297	4413	4812	4479	5322	5791	4831	5006	4928	5979	5577	5265	4020	4585	Pip4k2a	2	18842255	18998126	-	3477	protein_coding	phosphatidylinositol-5-phosphate 4-kinase, type II, alpha [Source:MGI Symbol;Acc:MGI:1298206]	-
ENSMUSG00000020850	4945	4858	5550	4132	5030	4118	5290	6075	4685	4252	3380	4666	5741	5456	4137	5583	Prpf8	11	75486816	75509449	+	7461	protein_coding	pre-mRNA processing factor 8 [Source:MGI Symbol;Acc:MGI:2179381]	-
ENSMUSG00000022048	4240	4387	5415	4514	4365	5309	5164	5803	4610	5772	5792	4996	4990	5213	4440	5029	Dpysl2	14	66802864	66868688	-	4520	protein_coding	dihydropyrimidinase-like 2 [Source:MGI Symbol;Acc:MGI:1349763]	-
ENSMUSG00000025290	3538	4377	4905	4818	4373	5593	4929	5934	4290	5706	6506	5042	5622	5157	4234	4762	Rps24	14	24487125	24496959	+	6256	protein_coding	ribosomal protein S24 [Source:MGI Symbol;Acc:MGI:98147]	-
ENSMUSG00000031227	4969	4831	5272	4264	4354	4783	5235	5827	4771	5263	3936	4225	5311	5604	3922	5876	Magee1	X	105120378	105123927	+	3550	protein_coding	melanoma antigen, family E, 1 [Source:MGI Symbol;Acc:MGI:2148149]	-
ENSMUSG00000056692	4599	5041	5562	4284	4477	4696	5234	5521	4584	4865	4769	5343	5352	4812	3906	4776	D17Wsu92e	17	27751235	27820648	-	5287	protein_coding	DNA segment, Chr 17, Wayne State University 92, expressed [Source:MGI Symbol;Acc:MGI:106281]	-
ENSMUSG00000073725	4659	4775	5427	4446	4625	4337	5185	5995	4517	4407	4094	4973	5925	5334	4117	5345	Lmbrd1	1	24678630	24766301	+	5960	protein_coding	LMBR1 domain containing 1 [Source:MGI Symbol;Acc:MGI:1915671]	-
ENSMUSG00000043716	3673	4358	5160	4795	4280	5379	4996	5592	4248	5338	6136	5427	5565	5240	3980	5014	Rpl7	1	16101295	16104662	-	2687	protein_coding	ribosomal protein L7 [Source:MGI Symbol;Acc:MGI:98073]	-
ENSMUSG00000058441	4777	5377	5378	4352	4506	4844	5535	5430	4954	4605	5032	5526	5370	5105	3761	5092	Panx2	15	89059734	89073567	+	3599	protein_coding	pannexin 2 [Source:MGI Symbol;Acc:MGI:1890615]	-
ENSMUSG00000035885	4084	4716	4813	4655	3911	5598	4976	5516	4357	5397	6734	5437	5220	5093	3843	4244	Cox8a	19	7215158	7217616	-	545	protein_coding	cytochrome c oxidase subunit 8A [Source:MGI Symbol;Acc:MGI:105959]	-
ENSMUSG00000040659	4547	4374	5766	4252	4174	5709	6158	5671	4483	4677	6035	4561	5646	4477	3691	5508	Efhd2	4	141858142	141874920	-	2381	protein_coding	EF hand domain containing 2 [Source:MGI Symbol;Acc:MGI:106504]	-
ENSMUSG00000045763	4902	4336	5074	4325	3797	5095	4355	5485	3960	6963	3656	3898	4899	5960	4071	5895	Basp1	15	25363277	25413764	-	2009	protein_coding	brain abundant, membrane attached signal protein 1 [Source:MGI Symbol;Acc:MGI:1917600]	-
ENSMUSG00000003363	4704	4375	5197	4274	4255	5177	4834	5600	4348	5651	4201	4130	5184	5509	4036	5445	Pld3	7	27532000	27553218	-	2924	protein_coding	phospholipase D family, member 3 [Source:MGI Symbol;Acc:MGI:1333782]	-
ENSMUSG00000040260	5627	5032	5981	4264	4838	3749	5339	5903	4716	4576	3211	4883	6146	5449	3711	4562	Daam2	17	49456022	49564343	-	9769	protein_coding	dishevelled associated activator of morphogenesis 2 [Source:MGI Symbol;Acc:MGI:1923691]	-
ENSMUSG00000003934	4462	4638	5676	4159	4524	4437	4956	6003	4966	4443	4649	4853	6077	5319	4139	4912	Efnb3	11	69554092	69560205	-	3183	protein_coding	ephrin B3 [Source:MGI Symbol;Acc:MGI:109196]	-
ENSMUSG00000032594	4639	4512	5354	4267	4223	4952	4914	5521	4412	5426	4888	4716	5092	5268	3845	5302	Ip6k1	9	108002501	108048782	+	6487	protein_coding	inositol hexaphosphate kinase 1 [Source:MGI Symbol;Acc:MGI:1351633]	-
ENSMUSG00000022658	3969	4247	5035	4569	4125	6115	5876	5592	4552	5017	6233	4110	5141	4640	3707	5015	Tagln3	16	45711230	45724608	-	1240	protein_coding	transgelin 3 [Source:MGI Symbol;Acc:MGI:1926784]	-
ENSMUSG00000004319	4725	4785	5252	4049	4483	4223	4927	5948	4601	4426	3637	4559	5623	5270	4158	5111	Clcn3	8	60910389	60983300	-	17071	protein_coding	chloride channel, voltage-sensitive 3 [Source:MGI Symbol;Acc:MGI:103555]	-
ENSMUSG00000001794	4280	4552	5192	4777	4046	5101	5148	5507	4661	4864	5889	5367	5114	5050	3797	4690	Capns1	7	30186936	30198811	-	2477	protein_coding	calpain, small subunit 1 [Source:MGI Symbol;Acc:MGI:88266]	-
ENSMUSG00000030000	5088	5249	5876	4064	4565	3700	5509	6051	4841	4122	2823	4541	5729	4860	4373	5495	Add2	6	86028681	86124409	+	10139	protein_coding	adducin 2 (beta) [Source:MGI Symbol;Acc:MGI:87919]	-
ENSMUSG00000010663	4699	5053	5187	4318	4500	4292	4676	5855	4722	4681	4051	4802	5184	5686	4152	4964	Fads1	19	10182888	10196870	+	3456	protein_coding	fatty acid desaturase 1 [Source:MGI Symbol;Acc:MGI:1923517]	-
ENSMUSG00000049044	4532	4253	5836	4180	4835	4344	5254	5600	4622	4824	3996	5207	6282	4692	3582	4854	Rapgef4	2	71981240	72257474	+	6677	protein_coding	Rap guanine nucleotide exchange factor (GEF) 4 [Source:MGI Symbol;Acc:MGI:1917723]	-
ENSMUSG00000020708	4055	5288	5398	4482	4101	4740	4717	5521	4648	4884	5857	5459	5224	4636	3941	4554	Psmc5	11	106256154	106263120	+	1394	protein_coding	protease (prosome, macropain) 26S subunit, ATPase 5 [Source:MGI Symbol;Acc:MGI:105047]	-
ENSMUSG00000090100	4938	5552	5372	4180	5006	3668	5270	6235	4651	3902	3352	5159	5765	4989	4414	5082	Ttbk2	2	120732816	120850604	-	11406	protein_coding	tau tubulin kinase 2 [Source:MGI Symbol;Acc:MGI:2155779]	-
ENSMUSG00000068739	4267	4576	5277	4464	4143	4899	4898	5570	4508	4882	5187	5333	5047	5099	3859	5070	Sars	3	108424865	108445209	-	5142	protein_coding	seryl-aminoacyl-tRNA synthetase [Source:MGI Symbol;Acc:MGI:102809]	-
ENSMUSG00000006998	4188	4859	4953	4450	4289	4670	4842	5561	4605	4647	4811	4916	5379	5093	4152	5138	Psmd2	16	20651652	20663414	+	4038	protein_coding	proteasome (prosome, macropain) 26S subunit, non-ATPase, 2 [Source:MGI Symbol;Acc:MGI:1096584]	-
ENSMUSG00000032279	4051	4801	4999	4463	3943	4800	4876	5513	4506	4949	5004	5088	5280	5089	3852	5236	Idh3a	9	54586334	54604661	+	5072	protein_coding	isocitrate dehydrogenase 3 (NAD+) alpha [Source:MGI Symbol;Acc:MGI:1915084]	-
ENSMUSG00000002028	5871	4355	6414	3735	5156	2814	5963	6627	4478	3187	1616	3433	7055	4391	4359	5325	Kmt2a	9	44803355	44881296	-	16670	protein_coding	lysine (K)-specific methyltransferase 2A [Source:MGI Symbol;Acc:MGI:96995]	-
ENSMUSG00000041164	5008	4790	5251	4259	4559	4291	5279	5615	4740	4449	3463	4506	5487	5153	4033	5400	Zmiz2	11	6389074	6406158	+	4655	protein_coding	zinc finger, MIZ-type containing 2 [Source:MGI Symbol;Acc:MGI:106374]	zf-MIZ
ENSMUSG00000034902	4730	4533	5051	4070	4373	4439	5388	5517	4441	4277	3866	4354	5153	4713	3911	4962	Pip5k1c	10	81292963	81319973	+	5730	protein_coding	phosphatidylinositol-4-phosphate 5-kinase, type 1 gamma [Source:MGI Symbol;Acc:MGI:1298224]	-
ENSMUSG00000030057	3846	3996	4860	4169	4058	5105	4556	5379	4139	5225	5455	5294	5465	5031	3835	5050	Cnbp	6	87842615	87851106	-	3036	protein_coding	cellular nucleic acid binding protein [Source:MGI Symbol;Acc:MGI:88431]	-
ENSMUSG00000025272	4816	4396	5280	4122	4222	4190	4884	6032	4315	4768	3264	3976	5497	5479	4259	5538	Tro	X	150645304	150657583	-	7296	protein_coding	trophinin [Source:MGI Symbol;Acc:MGI:1928994]	-
ENSMUSG00000042105	4563	4481	5608	4134	4512	4427	5168	5989	4639	4501	3648	4832	5763	4673	4084	5473	Inpp5f	7	128611328	128696425	+	8323	protein_coding	inositol polyphosphate-5-phosphatase F [Source:MGI Symbol;Acc:MGI:2141867]	-
ENSMUSG00000047547	4044	4730	5016	4290	4002	4929	4927	5364	4412	4910	5698	4967	5053	5285	3995	4582	Cltb	13	54592401	54611344	-	4868	protein_coding	clathrin, light polypeptide (Lcb) [Source:MGI Symbol;Acc:MGI:1921575]	-
ENSMUSG00000018451	4503	3875	4781	4484	3813	5144	4016	5070	3906	6831	4300	4406	4757	6290	4097	5571	6330403K07Rik	11	71031941	71033513	-	1494	lincRNA	RIKEN cDNA 6330403K07 gene [Source:MGI Symbol;Acc:MGI:1918001]	-
ENSMUSG00000030105	4516	4538	5030	4285	4281	4571	4810	5573	4254	5029	4518	5304	5520	5009	3832	4926	Arl8b	6	108783099	108825278	+	4479	protein_coding	ADP-ribosylation factor-like 8B [Source:MGI Symbol;Acc:MGI:1914416]	-
ENSMUSG00000021719	4482	5274	4654	4119	4321	3687	4442	5681	4386	4005	3360	5421	5155	4990	4155	4782	Rgs7bp	13	104945904	105054930	-	7077	protein_coding	regulator of G-protein signalling 7 binding protein [Source:MGI Symbol;Acc:MGI:106334]	-
ENSMUSG00000031007	4071	4331	5179	4517	4093	5156	4964	5570	4377	5341	5197	4671	5186	4908	3607	5172	Atp6ap2	X	12587801	12617049	+	2618	protein_coding	ATPase, H+ transporting, lysosomal accessory protein 2 [Source:MGI Symbol;Acc:MGI:1917745]	-
ENSMUSG00000023913	3974	4710	5481	4557	4265	4438	4619	4960	4412	4592	4891	6484	6263	5157	3629	4286	Pla2g7	17	43568098	43612201	+	2905	protein_coding	phospholipase A2, group VII (platelet-activating factor acetylhydrolase, plasma) [Source:MGI Symbol;Acc:MGI:1351327]	-
ENSMUSG00000021134	4719	4147	5016	4043	4003	5072	4487	5378	4610	4648	5014	4798	5148	5190	3667	5033	Srsf5	12	80945504	80950507	+	3988	protein_coding	serine/arginine-rich splicing factor 5 [Source:MGI Symbol;Acc:MGI:98287]	-
ENSMUSG00000014313	3405	4459	4995	4661	4000	5180	4860	5624	4317	5316	6583	5480	5263	4823	3957	4748	Cox6c	15	35925886	35938246	-	3567	protein_coding	cytochrome c oxidase subunit 6C [Source:MGI Symbol;Acc:MGI:104614]	-
ENSMUSG00000024654	4369	4527	5949	4321	4319	4436	4845	5203	4409	4560	3954	4509	6157	5134	3968	4912	Asrgl1	19	9109868	9135636	-	4297	protein_coding	asparaginase like 1 [Source:MGI Symbol;Acc:MGI:1913764]	-
ENSMUSG00000037111	5032	5094	5899	4383	4431	3442	5294	5892	4387	3822	2993	4988	5748	5076	3685	4521	Setd7	3	51515319	51560879	-	10813	protein_coding	SET domain containing (lysine methyltransferase) 7 [Source:MGI Symbol;Acc:MGI:1920501]	-
ENSMUSG00000033577	4819	4725	5857	4115	5107	3808	5405	5902	4910	3899	3212	4891	6115	5253	3920	4712	Myo6	9	80165031	80311729	+	12078	protein_coding	myosin VI [Source:MGI Symbol;Acc:MGI:104785]	-
ENSMUSG00000020598	4862	4837	5702	3896	5053	3353	5169	5754	4370	3626	2399	4385	6054	4450	4256	5141	Nrcam	12	44328885	44601964	+	13358	protein_coding	neuronal cell adhesion molecule [Source:MGI Symbol;Acc:MGI:104750]	-
ENSMUSG00000021957	4428	4504	5114	4285	4219	4638	4781	5515	4557	5006	4694	4935	5594	5319	4280	5046	Tkt	14	30548359	30574720	+	7355	protein_coding	transketolase [Source:MGI Symbol;Acc:MGI:105992]	-
ENSMUSG00000020152	4192	4626	5379	4200	4159	4455	5095	5750	4434	4565	4358	4752	5310	5032	3983	4988	Actr2	11	20062304	20112913	-	5204	protein_coding	ARP2 actin-related protein 2 [Source:MGI Symbol;Acc:MGI:1913963]	-
ENSMUSG00000022789	5508	5637	6543	5190	5537	5335	6101	7223	5667	5845	4584	6108	7034	6394	4732	6641	Dnm1l	16	16312230	16358959	-	5203	protein_coding	dynamin 1-like [Source:MGI Symbol;Acc:MGI:1921256]	-
ENSMUSG00000026028	5086	4644	5799	3919	4927	3762	5376	5968	4772	3926	3345	5449	6630	4789	4069	4705	Trak2	1	58900449	58973430	-	7088	protein_coding	trafficking protein, kinesin binding 2 [Source:MGI Symbol;Acc:MGI:1918077]	-
ENSMUSG00000035203	4718	4468	5147	4225	3995	4676	4938	5430	4340	4763	4431	4443	4957	5183	3458	5190	Epn1	7	5080235	5098178	+	2810	protein_coding	epsin 1 [Source:MGI Symbol;Acc:MGI:1333763]	-
ENSMUSG00000030500	4550	5033	4857	4706	4110	4112	4112	5037	4406	4788	4037	4763	5014	6151	3968	4965	Slc17a6	7	51622006	51671119	+	5399	protein_coding	solute carrier family 17 (sodium-dependent inorganic phosphate cotransporter), member 6 [Source:MGI Symbol;Acc:MGI:2156052]	-
ENSMUSG00000068740	5530	5263	5253	3851	5149	3572	5132	5730	4652	3605	2352	4353	5410	4945	4105	5455	Celsr2	3	108390851	108415552	-	11513	protein_coding	cadherin, EGF LAG seven-pass G-type receptor 2 [Source:MGI Symbol;Acc:MGI:1858235]	-
ENSMUSG00000008855	4798	4814	5371	4182	4251	4476	5274	5488	4238	4762	3977	5099	5234	4779	3731	5088	Hdac5	11	102194432	102230166	-	8780	protein_coding	histone deacetylase 5 [Source:MGI Symbol;Acc:MGI:1333784]	-
ENSMUSG00000040560	4883	4983	5207	4221	4917	3883	4957	5722	4754	3975	3352	4305	5339	4943	4222	5325	Wdr7	18	63708695	63989760	+	7109	protein_coding	WD repeat domain 7 [Source:MGI Symbol;Acc:MGI:1860197]	-
ENSMUSG00000028517	4616	4454	5500	3976	4247	4135	4459	5324	4456	4523	3375	4664	5907	5225	3771	4795	Plpp3	4	105157347	105232764	+	3159	protein_coding	phospholipid phosphatase 3 [Source:MGI Symbol;Acc:MGI:1915166]	-
ENSMUSG00000022201	4434	4074	4906	3939	4317	4529	4688	5613	4206	4991	3992	4607	5472	4833	3939	5210	Zfr	15	12117831	12185683	+	5911	protein_coding	zinc finger RNA binding protein [Source:MGI Symbol;Acc:MGI:1341890]	-
ENSMUSG00000055932	4498	4781	5216	4250	4525	4440	4971	5499	4484	4484	3596	4504	5327	5229	3882	5271	Fto	8	91313525	91668439	+	13031	protein_coding	fat mass and obesity associated [Source:MGI Symbol;Acc:MGI:1347093]	-
ENSMUSG00000070304	4839	3862	5181	4106	3974	4313	4632	5411	3916	5520	3005	3721	4923	4783	3866	5574	Scn2b	9	45117782	45130070	+	4656	protein_coding	sodium channel, voltage-gated, type II, beta [Source:MGI Symbol;Acc:MGI:106921]	-
ENSMUSG00000038429	4371	4709	5010	4165	4055	4705	4537	5470	4399	4875	4608	4757	4983	5350	3991	4944	Usp5	6	124815019	124829484	-	4621	protein_coding	ubiquitin specific peptidase 5 (isopeptidase T) [Source:MGI Symbol;Acc:MGI:1347343]	-
ENSMUSG00000024851	4642	4433	4786	3968	4095	4453	4596	5513	4395	4570	3596	4356	5103	4972	3920	5453	Pitpnm1	19	4099998	4113965	+	6889	protein_coding	phosphatidylinositol transfer protein, membrane-associated 1 [Source:MGI Symbol;Acc:MGI:1197524]	-
ENSMUSG00000017843	4270	4380	5190	4161	4197	4412	4617	5597	4363	4787	4358	5091	5507	4964	3875	4920	Ppp2r5c	12	110447120	110583062	+	8286	protein_coding	protein phosphatase 2, regulatory subunit B', gamma [Source:MGI Symbol;Acc:MGI:1349475]	-
ENSMUSG00000039515	4285	4280	4925	4185	4010	5056	4817	5254	4367	5231	5107	4576	5157	4949	3925	4982	Ptpa	2	30416039	30447806	+	5188	protein_coding	protein phosphatase 2 protein activator [Source:MGI Symbol;Acc:MGI:1346006]	-
ENSMUSG00000020114	4659	4823	5157	3963	4511	4069	4791	5707	4303	4484	3720	4777	5180	5147	4032	4976	Cand1	10	119199255	119240055	-	8357	protein_coding	cullin associated and neddylation disassociated 1 [Source:MGI Symbol;Acc:MGI:1261820]	-
ENSMUSG00000032966	4291	4083	4958	4320	3837	4763	4575	4933	4226	5250	5649	4681	5222	4903	3512	4621	Fkbp1a	2	151542483	151561692	+	3857	protein_coding	FK506 binding protein 1a [Source:MGI Symbol;Acc:MGI:95541]	-
ENSMUSG00000028759	4274	4135	4880	3965	3998	4504	4691	5590	4475	4704	4268	4506	5183	5164	3599	5195	Hp1bp3	4	138216296	138244683	+	8433	protein_coding	heterochromatin protein 1, binding protein 3 [Source:MGI Symbol;Acc:MGI:109369]	-
ENSMUSG00000024581	4234	4415	4976	3971	4170	4573	5041	5720	4485	4408	4321	4676	5469	4777	3726	5065	Napg	18	62977836	62999450	+	5139	protein_coding	N-ethylmaleimide sensitive fusion protein attachment protein gamma [Source:MGI Symbol;Acc:MGI:104561]	-
ENSMUSG00000031960	4314	4768	5240	4191	3955	4306	4860	5435	4521	4319	4317	4691	4987	5208	3931	4880	Aars	8	111033144	111057664	+	9282	protein_coding	alanyl-tRNA synthetase [Source:MGI Symbol;Acc:MGI:2384560]	-
ENSMUSG00000022099	4443	4631	4923	4126	4098	4512	4837	5230	4433	5211	4551	4749	4869	5002	3648	4963	Dmtn	14	70601263	70636048	-	9804	protein_coding	dematin actin binding protein [Source:MGI Symbol;Acc:MGI:99670]	-
ENSMUSG00000055013	5178	4953	5063	3741	4665	3486	5137	5641	4340	4046	2740	4152	5482	4886	4031	4868	Agap1	1	89454806	89897617	+	17559	protein_coding	ArfGAP with GTPase domain, ankyrin repeat and PH domain 1 [Source:MGI Symbol;Acc:MGI:2653690]	-
ENSMUSG00000018770	3675	4784	4997	4516	3512	5034	4567	5134	4276	4935	6331	4116	4564	5104	3525	4294	Atp5g3	2	73908447	73911326	-	2181	protein_coding	ATP synthase, H+ transporting, mitochondrial F0 complex, subunit C3 (subunit 9) [Source:MGI Symbol;Acc:MGI:2442035]	-
ENSMUSG00000034135	4710	4623	5070	3886	4797	3899	4890	5682	4740	4290	3458	4411	5479	4932	3818	5051	Sik3	9	46012820	46224194	+	9318	protein_coding	SIK family kinase 3 [Source:MGI Symbol;Acc:MGI:2446296]	-
ENSMUSG00000054252	4099	4903	4547	3770	4354	4597	4512	5573	4738	4755	5200	5222	4923	5396	3604	4305	Fgfr3	5	33721674	33737068	+	7158	protein_coding	fibroblast growth factor receptor 3 [Source:MGI Symbol;Acc:MGI:95524]	-
ENSMUSG00000018750	4906	4905	5178	3760	4407	3921	5083	5787	4406	4333	3055	4356	5507	4629	4061	4946	Zbtb4	11	69765912	69784023	+	8117	protein_coding	zinc finger and BTB domain containing 4 [Source:MGI Symbol;Acc:MGI:1922830]	ZBTB
ENSMUSG00000019795	4033	4651	4738	4176	3896	4730	4509	5584	4291	4642	5014	4699	5029	4846	3716	4713	Pcmt1	10	7629373	7681136	-	4718	protein_coding	protein-L-isoaspartate (D-aspartate) O-methyltransferase 1 [Source:MGI Symbol;Acc:MGI:97502]	-
ENSMUSG00000032589	5519	4509	5588	3368	4889	3011	5313	5618	4080	3368	1884	3370	5730	4244	3816	4836	Bsn	9	108096022	108190384	-	15938	protein_coding	bassoon [Source:MGI Symbol;Acc:MGI:1277955]	-
ENSMUSG00000034156	4746	4461	5273	3590	3849	4169	4879	5833	4730	3886	3054	3833	5077	4985	3917	5481	Tspoap1	11	87760541	87785928	+	9499	protein_coding	TSPO associated protein 1 [Source:MGI Symbol;Acc:MGI:2450877]	-
ENSMUSG00000030729	4906	4505	5512	3871	4576	3629	4908	5921	4242	4279	2787	3930	5608	4289	3845	5123	Pgm2l1	7	100227394	100278868	+	9583	protein_coding	phosphoglucomutase 2-like 1 [Source:MGI Symbol;Acc:MGI:1918224]	-
ENSMUSG00000019132	4419	4484	5371	4167	3918	4314	4838	5480	4326	4484	3997	4766	5198	4876	3596	4764	BC005537	13	24801657	24816197	+	5849	protein_coding	cDNA sequence BC005537 [Source:MGI Symbol;Acc:MGI:2441726]	-
ENSMUSG00000033389	4555	4930	4941	4111	4280	4234	5053	5328	4394	4130	4002	4607	4998	4913	3807	4765	Arhgap44	11	65002039	65162961	-	5819	protein_coding	Rho GTPase activating protein 44 [Source:MGI Symbol;Acc:MGI:2144423]	-
ENSMUSG00000053907	4263	3406	4987	4484	3097	4381	4850	6412	4260	5543	4687	5161	6035	4436	3593	4883	Mat2a	6	72432799	72439558	-	4486	protein_coding	methionine adenosyltransferase II, alpha [Source:MGI Symbol;Acc:MGI:2443731]	-
ENSMUSG00000060261	4678	4068	5154	3940	4210	4254	4728	5219	4028	4994	3563	4788	5002	4823	3606	5071	Gtf2i	5	134237834	134314760	-	10199	protein_coding	general transcription factor II I [Source:MGI Symbol;Acc:MGI:1202722]	GTF2I
ENSMUSG00000055053	4674	5553	5058	4034	4820	3208	4766	5543	4669	2954	3105	4947	5425	4620	3978	4289	Nfic	10	81396186	81455635	-	6630	protein_coding	nuclear factor I/C [Source:MGI Symbol;Acc:MGI:109591]	CTF/NFI
ENSMUSG00000032854	4623	5011	5484	4458	4904	4322	5320	5264	4529	4457	4484	5360	5202	4392	3582	4318	Ugt8a	3	125865271	125938619	-	4536	protein_coding	UDP galactosyltransferase 8A [Source:MGI Symbol;Acc:MGI:109522]	-
ENSMUSG00000025781	3524	4382	4499	4339	3813	4814	4408	5422	4055	4848	5392	5002	5053	4818	3713	4869	Atp5c1	2	10056016	10080510	-	1908	protein_coding	ATP synthase, H+ transporting, mitochondrial F1 complex, gamma polypeptide 1 [Source:MGI Symbol;Acc:MGI:1261437]	-
ENSMUSG00000021771	3698	4317	4623	4172	3633	4881	4629	5274	4096	4846	5242	4992	4933	4926	3756	4748	Vdac2	14	21825238	21845879	+	4769	protein_coding	voltage-dependent anion channel 2 [Source:MGI Symbol;Acc:MGI:106915]	-
ENSMUSG00000044308	4552	4664	4990	3597	4716	3476	4694	5742	4457	3642	2771	3935	5582	5154	4107	4990	Ubr3	2	69897246	70024013	+	9719	protein_coding	ubiquitin protein ligase E3 component n-recognin 3 [Source:MGI Symbol;Acc:MGI:1861100]	-
ENSMUSG00000069769	4842	4522	5900	3671	4262	3738	5328	6157	4419	4064	2534	3633	5881	4725	3899	5255	Msi2	11	88339382	88718513	-	10405	protein_coding	musashi RNA-binding protein 2 [Source:MGI Symbol;Acc:MGI:1923876]	-
ENSMUSG00000066357	4513	3679	4889	3945	3764	5012	4330	5426	4124	5278	2948	2876	4698	5878	4046	6527	Wdr6	9	108572311	108578739	-	4163	protein_coding	WD repeat domain 6 [Source:MGI Symbol;Acc:MGI:1930140]	-
ENSMUSG00000023845	4611	4640	5439	3729	5017	3395	4937	5280	4286	3923	2803	4262	5700	4697	3660	4765	Lnpep	17	17521410	17625050	-	14144	protein_coding	leucyl/cystinyl aminopeptidase [Source:MGI Symbol;Acc:MGI:2387123]	-
ENSMUSG00000047261	4148	3309	4927	4294	3602	5031	3930	5239	3828	6962	3449	3797	4872	5353	3916	5727	Gap43	16	42248442	42340651	-	1523	protein_coding	growth associated protein 43 [Source:MGI Symbol;Acc:MGI:95639]	-
ENSMUSG00000041645	4496	4659	4918	4074	3996	4313	4668	5122	4446	4547	4044	4443	4941	4783	3850	4869	Ddx24	12	103407982	103425830	-	8242	protein_coding	DEAD (Asp-Glu-Ala-Asp) box polypeptide 24 [Source:MGI Symbol;Acc:MGI:1351337]	-
ENSMUSG00000040111	4563	4748	5303	3983	4195	3403	4879	5563	4219	3673	2947	4554	5332	4716	3691	4744	Gramd1b	9	40293233	40531383	-	10075	protein_coding	GRAM domain containing 1B [Source:MGI Symbol;Acc:MGI:1925037]	-
ENSMUSG00000027620	4281	3846	5145	3952	4184	3877	4328	5280	4137	4432	3510	4477	5448	4926	3585	4568	Rbm39	2	156147239	156180238	-	6946	protein_coding	RNA binding motif protein 39 [Source:MGI Symbol;Acc:MGI:2157953]	-
ENSMUSG00000030207	4480	4553	5197	4118	4049	4021	4540	5323	4344	4107	3609	4413	5239	5145	3724	4865	Fam234b	6	135197977	135244955	+	6912	protein_coding	family with sequence similarity 234, member B [Source:MGI Symbol;Acc:MGI:1921775]	-
ENSMUSG00000041936	4792	4635	5060	3626	4252	4388	4689	5533	4895	3951	3425	4357	5358	5059	3844	5449	Agrn	4	156165290	156197488	-	9285	protein_coding	agrin [Source:MGI Symbol;Acc:MGI:87961]	-
ENSMUSG00000020802	4546	4892	5045	4006	4400	4093	4753	5355	4559	4168	3493	4417	5022	4961	3806	4929	Ube2o	11	116537740	116581447	-	5288	protein_coding	ubiquitin-conjugating enzyme E2O [Source:MGI Symbol;Acc:MGI:2444266]	-
ENSMUSG00000035530	3808	4127	4944	4416	3683	4842	4553	5152	3888	4888	5540	4973	5014	4709	3282	4370	Eif1	11	100319885	100322096	+	2098	protein_coding	eukaryotic translation initiation factor 1 [Source:MGI Symbol;Acc:MGI:105125]	-
ENSMUSG00000032320	4119	4254	4788	3877	4044	4956	4621	5056	4280	5189	5196	5163	4908	4861	3769	4783	Rcn2	9	56041845	56061882	+	4745	protein_coding	reticulocalbin 2 [Source:MGI Symbol;Acc:MGI:1349765]	-
ENSMUSG00000029571	4400	4394	5041	4077	4323	3735	4532	5515	4087	4321	3357	4752	5536	4739	3756	4963	Tmem106b	6	13069759	13089269	+	6931	protein_coding	transmembrane protein 106B [Source:MGI Symbol;Acc:MGI:1919150]	-
ENSMUSG00000025980	3857	4551	4855	4292	3636	4497	4707	5548	3805	5099	4427	4749	5056	4534	3542	4530	Hspd1	1	55077835	55088243	-	2642	protein_coding	heat shock protein 1 (chaperonin) [Source:MGI Symbol;Acc:MGI:96242]	-
ENSMUSG00000006024	4020	4252	4689	4297	3879	4525	4525	5311	4163	4363	4577	5004	5099	5097	3619	4680	Napa	7	16098458	16117975	+	3786	protein_coding	N-ethylmaleimide sensitive fusion protein attachment protein alpha [Source:MGI Symbol;Acc:MGI:104563]	-
ENSMUSG00000031010	5080	4979	5947	3887	5399	2325	5255	5607	4174	2806	1207	3385	6158	4579	4426	4923	Usp9x	X	13071498	13173328	+	15051	protein_coding	ubiquitin specific peptidase 9, X chromosome [Source:MGI Symbol;Acc:MGI:894681]	-
ENSMUSG00000030327	3989	4391	4654	4107	3937	4470	4818	5483	4260	4744	4215	4586	5101	4819	3715	5090	Necap1	6	122874474	122888941	+	3651	protein_coding	NECAP endocytosis associated 1 [Source:MGI Symbol;Acc:MGI:1914852]	-
ENSMUSG00000033629	4423	4286	5125	4240	3957	4299	4583	5379	4036	4765	3897	4788	5393	4702	3648	4889	Hacd3	9	64986983	65021693	-	2709	protein_coding	3-hydroxyacyl-CoA dehydratase 3 [Source:MGI Symbol;Acc:MGI:1889341]	-
ENSMUSG00000066324	4535	4447	4769	3897	4257	4000	4503	5687	4320	4409	3470	4560	5410	5020	3914	4876	Impad1	4	4762484	4793355	-	6543	protein_coding	inositol monophosphatase domain containing 1 [Source:MGI Symbol;Acc:MGI:1915720]	-
ENSMUSG00000001687	4018	4376	4446	3940	3765	4656	4474	5048	4129	4858	5257	4892	4721	5022	3489	4592	Ubl3	5	148504635	148552789	-	8098	protein_coding	ubiquitin-like 3 [Source:MGI Symbol;Acc:MGI:1344373]	-
ENSMUSG00000028478	3794	4420	4542	4331	3904	4842	4569	5053	3993	4855	5205	4932	4843	4808	3461	4905	Clta	4	44004452	44032846	+	1800	protein_coding	clathrin, light polypeptide (Lca) [Source:MGI Symbol;Acc:MGI:894297]	-
ENSMUSG00000033152	4166	4607	4697	3989	3711	4944	4368	4792	4122	5401	4733	4298	4386	4896	3666	5075	Podxl2	6	88842558	88875044	-	5749	protein_coding	podocalyxin-like 2 [Source:MGI Symbol;Acc:MGI:2442488]	-
ENSMUSG00000063870	4664	4516	4883	3951	4333	3856	4897	5444	4514	3800	2965	4179	5122	4807	4020	4777	Chd4	6	125095981	125130591	+	8019	protein_coding	chromodomain helicase DNA binding protein 4 [Source:MGI Symbol;Acc:MGI:1344380]	-
ENSMUSG00000038324	4428	4404	4824	4116	4111	4268	4667	5212	4371	4618	3992	4513	4995	4822	3769	4891	Trpc4ap	2	155634271	155692384	-	8753	protein_coding	transient receptor potential cation channel, subfamily C, member 4 associated protein [Source:MGI Symbol;Acc:MGI:1930751]	-
ENSMUSG00000032875	4714	4448	4643	4001	4084	4180	4362	5421	4192	4233	3597	4455	4822	5236	3786	5032	Arhgef17	7	100869752	100932107	-	10795	protein_coding	Rho guanine nucleotide exchange factor (GEF) 17 [Source:MGI Symbol;Acc:MGI:2673002]	-
ENSMUSG00000039361	4453	4261	5073	4084	4339	3992	4852	5748	4406	4242	3778	4840	5350	4672	3863	4436	Picalm	7	90130213	90213465	+	15732	protein_coding	phosphatidylinositol binding clathrin assembly protein [Source:MGI Symbol;Acc:MGI:2385902]	-
ENSMUSG00000038084	4565	4796	5203	3861	4475	3634	4727	5761	4374	3641	3196	4593	5424	4797	3858	4858	Opa1	16	29579334	29654884	+	7875	protein_coding	OPA1, mitochondrial dynamin like GTPase [Source:MGI Symbol;Acc:MGI:1921393]	-
ENSMUSG00000034403	4264	4232	4686	4001	3848	4763	4575	5132	3841	5292	4270	4119	4732	4654	3843	4957	Pja1	X	99465734	99471273	-	3324	protein_coding	praja ring finger ubiquitin ligase 1 [Source:MGI Symbol;Acc:MGI:1101765]	-
ENSMUSG00000047085	4479	4457	4594	3791	3916	4457	4482	4853	4264	4661	4073	4744	4627	4998	3907	4953	Lrrc4b	7	44429018	44463351	+	2929	protein_coding	leucine rich repeat containing 4B [Source:MGI Symbol;Acc:MGI:3027390]	-
ENSMUSG00000091264	4264	4465	4834	3990	4093	4246	4788	5511	4308	4659	4132	5107	4932	4519	3616	4873	Smim13	13	41249844	41276577	+	4483	protein_coding	small integral membrane protein 13 [Source:MGI Symbol;Acc:MGI:2652854]	-
ENSMUSG00000020585	3735	3911	4633	4278	3985	4739	4338	5060	3938	4426	5555	5066	5042	4839	3608	4706	Laptm4a	12	8921664	8938742	+	1773	protein_coding	lysosomal-associated protein transmembrane 4A [Source:MGI Symbol;Acc:MGI:108017]	-
ENSMUSG00000059995	4212	4631	4867	3886	3952	4485	4931	5267	4420	4189	4340	4609	4867	4822	3635	4690	Atxn7l3	11	102289300	102296631	-	4121	protein_coding	ataxin 7-like 3 [Source:MGI Symbol;Acc:MGI:3036270]	-
ENSMUSG00000029478	5058	4696	5040	3698	4802	3384	5104	5785	4554	3368	2815	4081	5645	4883	3932	4909	Ncor2	5	125017153	125179219	-	10490	protein_coding	nuclear receptor co-repressor 2 [Source:MGI Symbol;Acc:MGI:1337080]	MYB
ENSMUSG00000022295	3782	4258	4639	4184	3764	4543	4671	5283	4194	4738	4626	4613	5038	4446	3617	4993	Atp6v1c1	15	38661933	38692446	+	5601	protein_coding	ATPase, H+ transporting, lysosomal V1 subunit C1 [Source:MGI Symbol;Acc:MGI:1913585]	-
ENSMUSG00000025613	3962	4113	4775	4149	3810	4290	4626	5368	3987	4912	4347	4519	4996	4695	3632	4996	Cct8	16	87483326	87495873	-	3088	protein_coding	chaperonin containing Tcp1, subunit 8 (theta) [Source:MGI Symbol;Acc:MGI:107183]	-
ENSMUSG00000036371	4173	4213	4987	4011	3778	4154	4493	5197	4073	4558	4076	4443	5113	4770	3753	4677	Serbp1	6	67238176	67297736	+	20117	protein_coding	serpine1 mRNA binding protein 1 [Source:MGI Symbol;Acc:MGI:1914120]	-
ENSMUSG00000044252	4060	4532	4977	3971	4053	4296	4979	5422	4440	3881	4536	4360	5096	4768	3522	4501	Osbpl1a	18	12755314	12941841	-	7392	protein_coding	oxysterol binding protein-like 1A [Source:MGI Symbol;Acc:MGI:1927551]	-
ENSMUSG00000022110	3864	4759	4747	4350	3806	4443	4477	5346	4300	4552	5040	4813	4881	4674	3590	4692	Sucla2	14	73525319	73596142	+	3988	protein_coding	succinate-Coenzyme A ligase, ADP-forming, beta subunit [Source:MGI Symbol;Acc:MGI:1306775]	-
ENSMUSG00000062296	4897	3761	5733	3485	4025	3518	5396	5277	4392	3535	2333	3595	5781	4550	3149	4958	Trank1	9	111311739	111395775	+	13123	protein_coding	tetratricopeptide repeat and ankyrin repeat containing 1 [Source:MGI Symbol;Acc:MGI:1341834]	-
ENSMUSG00000036760	4500	4651	4922	3536	4180	3404	4369	5809	4055	3666	2807	4841	5045	4773	4203	4958	Kcnk9	15	72501089	72546340	-	12300	protein_coding	potassium channel, subfamily K, member 9 [Source:MGI Symbol;Acc:MGI:3521816]	-
ENSMUSG00000024743	4511	4530	5385	3586	4206	3648	5144	5392	4444	3412	2839	3868	5202	4367	3430	4744	Syt7	19	10389090	10453181	+	7274	protein_coding	synaptotagmin VII [Source:MGI Symbol;Acc:MGI:1859545]	-
ENSMUSG00000078812	3705	4244	4526	4092	3536	4715	4232	4908	3792	4849	5502	4553	4647	4786	3544	4392	Eif5a	11	69916714	69921958	-	2377	protein_coding	eukaryotic translation initiation factor 5A [Source:MGI Symbol;Acc:MGI:106248]	-
ENSMUSG00000041236	3894	4522	4684	4066	3985	4048	4606	5302	4276	4366	4104	5038	5064	4603	3549	4797	Vps41	13	18717286	18866811	+	6728	protein_coding	VPS41 HOPS complex subunit [Source:MGI Symbol;Acc:MGI:1929215]	-
ENSMUSG00000062604	4597	4234	4977	3789	4246	3900	4975	5635	4149	4041	3124	4024	5288	4390	3729	5014	Srpk2	5	23503264	23684617	-	13901	protein_coding	serine/arginine-rich protein specific kinase 2 [Source:MGI Symbol;Acc:MGI:1201408]	-
ENSMUSG00000058655	4504	4196	4825	3921	4043	3991	4488	5660	4333	3896	3404	4229	4981	5125	3807	4891	Eif4b	15	102073773	102097173	+	4468	protein_coding	eukaryotic translation initiation factor 4B [Source:MGI Symbol;Acc:MGI:95304]	-
ENSMUSG00000052852	4297	4517	4863	4081	3882	4231	4603	5460	4245	4354	3976	4621	4976	4753	3665	4792	Reep1	6	71707561	71810710	+	4112	protein_coding	receptor accessory protein 1 [Source:MGI Symbol;Acc:MGI:1098827]	-
ENSMUSG00000028136	4294	4767	5012	3784	4259	3569	4585	5246	4335	4321	3292	4482	5094	4663	3737	4694	Snx27	3	94497544	94582716	-	6886	protein_coding	sorting nexin family member 27 [Source:MGI Symbol;Acc:MGI:1923992]	-
ENSMUSG00000009075	3975	4149	5155	3707	4307	5128	6488	5422	4680	3315	5490	4758	5507	3142	3180	4942	Cabp7	11	4736892	4746778	-	2628	protein_coding	calcium binding protein 7 [Source:MGI Symbol;Acc:MGI:2183437]	-
ENSMUSG00000032562	4167	3794	4811	3879	3824	4771	4302	5003	4191	4935	4808	4235	5027	4990	3649	4772	Gnai2	9	107614125	107635367	-	3779	protein_coding	guanine nucleotide binding protein (G protein), alpha inhibiting 2 [Source:MGI Symbol;Acc:MGI:95772]	-
ENSMUSG00000046442	4437	4747	5491	3838	4331	3572	5264	5914	4238	3759	3186	4479	5092	4255	3717	4680	Ppm1e	11	87226906	87359023	-	6702	protein_coding	protein phosphatase 1E (PP2C domain containing) [Source:MGI Symbol;Acc:MGI:2444096]	-
ENSMUSG00000030655	4955	4120	6024	3337	4589	2275	5491	5273	3763	2848	1364	3321	6220	3927	3298	4307	Smg1	7	118131308	118243670	-	23984	protein_coding	SMG1 homolog, phosphatidylinositol 3-kinase-related kinase (C. elegans) [Source:MGI Symbol;Acc:MGI:1919742]	-
ENSMUSG00000027309	4564	4310	5483	3633	4183	3794	4738	5494	4450	3736	3130	4244	5520	4854	3722	4718	4930402H24Rik	2	130706200	130906406	-	10659	protein_coding	RIKEN cDNA 4930402H24 gene [Source:MGI Symbol;Acc:MGI:1923029]	-
ENSMUSG00000001313	3573	4201	4589	4075	3700	5031	4401	4955	4125	5157	5687	4695	4979	4555	3757	4605	Rnd2	11	101464999	101471853	+	1990	protein_coding	Rho family GTPase 2 [Source:MGI Symbol;Acc:MGI:1338755]	-
ENSMUSG00000020964	4615	4743	5054	3762	4290	3668	4724	5127	4316	4297	3133	4358	5090	4564	3639	4588	Sel1l	12	91806043	91849157	-	8555	protein_coding	sel-1 suppressor of lin-12-like (C. elegans) [Source:MGI Symbol;Acc:MGI:1329016]	-
ENSMUSG00000024261	4174	4019	4452	3897	3807	4332	4356	5094	3901	5210	3748	4296	4616	4551	3764	4970	Syt4	18	31437808	31447415	-	3901	protein_coding	synaptotagmin IV [Source:MGI Symbol;Acc:MGI:101759]	-
ENSMUSG00000001729	3980	4548	4656	4100	3644	4436	4511	5146	4170	4552	4798	4481	4701	5072	3367	4435	Akt1	12	112653821	112674884	-	4098	protein_coding	thymoma viral proto-oncogene 1 [Source:MGI Symbol;Acc:MGI:87986]	-
ENSMUSG00000031751	4038	4083	4627	3854	3866	4341	4364	4969	4153	4153	4287	4824	5081	4913	3434	4566	Amfr	8	93971588	94012842	-	4132	protein_coding	autocrine motility factor receptor [Source:MGI Symbol;Acc:MGI:1345634]	-
ENSMUSG00000074781	3814	4235	4574	4054	3881	4257	4399	5185	4049	4398	4100	4823	5068	4522	3553	4736	Ube2n	10	95515145	95545657	+	4221	protein_coding	ubiquitin-conjugating enzyme E2N [Source:MGI Symbol;Acc:MGI:1934835]	-
ENSMUSG00000025410	3743	4279	4718	4058	3788	4605	4383	5003	4027	4213	4890	4287	4803	5218	3425	4592	Dctn2	10	127266368	127281950	+	4795	protein_coding	dynactin 2 [Source:MGI Symbol;Acc:MGI:107733]	-
ENSMUSG00000028180	4152	4121	4868	3773	3911	4121	4690	5241	4398	4008	3859	4396	5201	4652	3260	4800	Zranb2	3	157534160	157548410	+	6759	protein_coding	zinc finger, RAN-binding domain containing 2 [Source:MGI Symbol;Acc:MGI:1858211]	-
ENSMUSG00000066392	4502	4674	4974	3690	4347	3560	4764	5725	4263	3975	2611	3929	5403	4145	3899	4883	Nrxn3	12	88722876	90334935	+	12605	protein_coding	neurexin III [Source:MGI Symbol;Acc:MGI:1096389]	-
ENSMUSG00000027248	3995	4223	5071	4191	3841	4213	4340	4623	3923	5466	4849	5008	4552	4250	3260	4378	Pdia3	2	121413775	121438687	+	3139	protein_coding	protein disulfide isomerase associated 3 [Source:MGI Symbol;Acc:MGI:95834]	-
ENSMUSG00000030102	3304	2424	3238	2443	2715	1996	3402	3451	2502	2084	1556	2209	3404	3277	2457	3225	Itpr1	6	108213096	108551109	+	18319	protein_coding	inositol 1,4,5-trisphosphate receptor 1 [Source:MGI Symbol;Acc:MGI:96623]	-
ENSMUSG00000032393	4522	4620	5353	3691	4429	3081	4722	5559	4285	3459	2346	4432	5446	4646	3849	4596	Dpp8	9	65032414	65082651	+	13707	protein_coding	dipeptidylpeptidase 8 [Source:MGI Symbol;Acc:MGI:1921638]	-
ENSMUSG00000044340	4398	4483	5055	3536	4533	3799	4594	5226	4457	4075	3200	4889	5149	4862	3433	4609	Phlpp1	1	106171752	106394250	+	6752	protein_coding	PH domain and leucine rich repeat protein phosphatase 1 [Source:MGI Symbol;Acc:MGI:2138327]	-
ENSMUSG00000024140	4584	4443	5348	3654	4503	3431	4495	5320	4233	3725	3321	4768	5702	5052	3676	4552	Epas1	17	86753907	86833410	+	5309	protein_coding	endothelial PAS domain protein 1 [Source:MGI Symbol;Acc:MGI:109169]	-
ENSMUSG00000031778	4424	4140	4902	4000	3801	4251	4633	4664	3857	5050	4124	4444	4692	4548	3304	4429	Cx3cl1	8	94772009	94782427	+	3930	protein_coding	chemokine (C-X3-C motif) ligand 1 [Source:MGI Symbol;Acc:MGI:1097153]	-
ENSMUSG00000061601	5087	4476	5547	3236	5330	2627	5358	5251	3672	3123	1779	3615	5921	3804	3612	4670	Pclo	5	14514918	14863459	+	22457	protein_coding	piccolo (presynaptic cytomatrix protein) [Source:MGI Symbol;Acc:MGI:1349390]	-
ENSMUSG00000039852	4958	4196	4946	3648	4375	3457	4644	5498	4214	3695	2718	3850	5343	4859	3668	4807	Rere	4	150281646	150621966	+	8528	protein_coding	arginine glutamic acid dipeptide (RE) repeats [Source:MGI Symbol;Acc:MGI:2683486]	zf-GATA
ENSMUSG00000027312	4782	4597	5153	3658	4514	3153	4771	5447	4291	3375	2491	4068	5486	4441	3802	4779	Atrn	2	130906495	131030333	+	13208	protein_coding	attractin [Source:MGI Symbol;Acc:MGI:1341628]	-
ENSMUSG00000041740	4332	4313	5015	3990	3701	3940	4538	4958	4217	4295	3614	4772	4786	4572	3257	4479	Rnf10	5	115241412	115272898	-	7556	protein_coding	ring finger protein 10 [Source:MGI Symbol;Acc:MGI:1859162]	-
ENSMUSG00000000631	4648	4906	4714	3758	4364	3666	4899	5385	4243	3740	3251	4225	4944	5021	3977	4548	Myo18a	11	77763246	77865980	+	16037	protein_coding	myosin XVIIIA [Source:MGI Symbol;Acc:MGI:2667185]	-
ENSMUSG00000028439	4276	4643	4839	3629	4011	4023	4471	5079	4253	4127	3556	4242	4824	4872	3634	4785	Fam219a	4	41517691	41569538	-	3724	protein_coding	family with sequence similarity 219, member A [Source:MGI Symbol;Acc:MGI:1919151]	-
ENSMUSG00000006576	4527	4269	4998	3837	3979	4397	4984	5450	4142	3734	3968	4011	4799	4509	3673	4620	Slc4a3	1	75546266	75562172	+	8599	protein_coding	solute carrier family 4 (anion exchanger), member 3 [Source:MGI Symbol;Acc:MGI:109350]	-
ENSMUSG00000037771	4059	5062	4574	3724	3767	4219	4497	5190	4420	4881	4273	4812	4758	4140	3540	4707	Slc32a1	2	158610767	158615748	+	2797	protein_coding	solute carrier family 32 (GABA vesicular transporter), member 1 [Source:MGI Symbol;Acc:MGI:1194488]	-
ENSMUSG00000038886	4770	4251	4888	3585	4193	3763	4715	5175	4052	3630	2544	4076	4845	4764	3628	4766	Man2a2	7	80349097	80371375	-	10317	protein_coding	mannosidase 2, alpha 2 [Source:MGI Symbol;Acc:MGI:2150656]	-
ENSMUSG00000039740	4272	3961	4626	3775	3843	4348	4337	5000	3905	4649	3667	4299	4771	4766	3631	5196	Alg2	4	47465067	47474333	-	3450	protein_coding	asparagine-linked glycosylation 2 (alpha-1,3-mannosyltransferase) [Source:MGI Symbol;Acc:MGI:1914731]	-
ENSMUSG00000032855	4783	4287	4936	3310	4207	3470	4824	5628	4234	3416	2628	4163	5362	4590	3829	4954	Pkd1	17	24549834	24596508	+	17415	protein_coding	polycystin 1, transient receptor poteintial channel interacting [Source:MGI Symbol;Acc:MGI:97603]	-
ENSMUSG00000038406	4444	4403	4783	3752	3940	4072	4667	5014	4358	3986	3397	4301	4889	5007	3618	4787	Scaf1	7	45002948	45016363	-	5930	protein_coding	SR-related CTD-associated factor 1 [Source:MGI Symbol;Acc:MGI:2141980]	-
ENSMUSG00000034799	4998	4588	5335	3595	4269	3098	4979	5128	4103	3447	2085	3653	5011	4130	3447	4615	Unc13a	8	71624417	71671757	-	12623	protein_coding	unc-13 homolog A [Source:MGI Symbol;Acc:MGI:3051532]	-
ENSMUSG00000036098	4680	4645	5475	3909	4524	3478	4759	5373	4583	4104	3130	5151	5619	4562	3471	4232	Myrf	19	10208272	10240748	-	8562	protein_coding	myelin regulatory factor [Source:MGI Symbol;Acc:MGI:2684944]	NDT80/PhoG
ENSMUSG00000062397	3765	4100	4761	3989	3807	4228	4416	4990	4030	4820	4603	4532	4900	4478	3364	4592	Zfp706	15	36997027	37007773	-	4981	protein_coding	zinc finger protein 706 [Source:MGI Symbol;Acc:MGI:1915286]	-
ENSMUSG00000034245	3977	4000	4909	3894	3606	4399	4231	4856	3859	5192	3884	4052	4685	4999	3643	4788	Hdac11	6	91156665	91174692	+	3849	protein_coding	histone deacetylase 11 [Source:MGI Symbol;Acc:MGI:2385252]	-
ENSMUSG00000047514	3968	4134	4507	3902	3567	4430	4340	5018	3801	4765	4646	4372	4457	4562	3354	4584	Tspyl1	10	34282190	34285275	+	3086	protein_coding	testis-specific protein, Y-encoded-like 1 [Source:MGI Symbol;Acc:MGI:1298395]	-
ENSMUSG00000006205	4067	4229	4215	3723	3887	4068	4132	4664	3715	5098	5696	6429	4284	4615	3149	3646	Htra1	7	130936111	130985660	+	2879	protein_coding	HtrA serine peptidase 1 [Source:MGI Symbol;Acc:MGI:1929076]	-
ENSMUSG00000025892	3954	4464	4901	3665	3753	3436	4165	5002	4029	3786	2959	4601	5002	4415	3566	4583	Gria4	9	4417896	4796234	-	6305	protein_coding	glutamate receptor, ionotropic, AMPA4 (alpha 4) [Source:MGI Symbol;Acc:MGI:95811]	-
ENSMUSG00000076258	3781	5578	3689	3306	4384	4721	4755	4373	4628	2508	3242	3111	4985	6367	4123	4585	Gm23935	16	11144125	11144181	+	57	miRNA	predicted gene, 23935 [Source:MGI Symbol;Acc:MGI:5453712]	-
ENSMUSG00000026150	3777	3804	4791	4031	3844	4385	4539	4946	3888	4722	4471	4585	4976	4665	3198	4665	Mff	1	82724890	82752394	+	9757	protein_coding	mitochondrial fission factor [Source:MGI Symbol;Acc:MGI:1922984]	-
ENSMUSG00000052572	4330	4192	5077	3390	4166	3084	4750	5248	4140	3608	2205	3538	5225	4199	3763	4704	Dlg2	7	90476672	92449247	+	16280	protein_coding	discs large MAGUK scaffold protein 2 [Source:MGI Symbol;Acc:MGI:1344351]	-
ENSMUSG00000081534	3862	4183	4865	4111	3714	4357	4375	4957	4161	4351	4844	4833	5092	4710	3191	4194	Slc48a1	15	97778520	97792692	+	2751	protein_coding	solute carrier family 48 (heme transporter), member 1 [Source:MGI Symbol;Acc:MGI:1914989]	-
ENSMUSG00000048388	4059	4146	4763	3843	4011	3585	4426	5189	3953	3936	3220	4397	4917	4711	3578	4727	Fam171b	2	83812636	83883486	+	5744	protein_coding	family with sequence similarity 171, member B [Source:MGI Symbol;Acc:MGI:2444579]	-
ENSMUSG00000046434	4027	4112	4702	3945	3442	4207	4290	5305	4150	4311	4101	3761	4772	4629	3596	4423	Hnrnpa1	15	103240432	103246692	+	3153	protein_coding	heterogeneous nuclear ribonucleoprotein A1 [Source:MGI Symbol;Acc:MGI:104820]	-
ENSMUSG00000020864	4055	4343	4592	3897	3956	4088	4340	5028	4027	4433	4398	4795	4854	4707	3451	4147	Ankrd40	11	94328001	94341841	+	4255	protein_coding	ankyrin repeat domain 40 [Source:MGI Symbol;Acc:MGI:1918702]	-
ENSMUSG00000048022	4106	4783	4738	3621	4164	3838	4514	5010	4204	4576	3992	5458	5153	4529	3579	3987	Tmem229a	6	24951141	24956297	-	5157	protein_coding	transmembrane protein 229A [Source:MGI Symbol;Acc:MGI:2442812]	-
ENSMUSG00000058135	3934	3968	5271	4045	3569	4092	4208	4344	4036	5121	4175	5312	5830	4340	3096	3917	Gstm1	3	108012255	108017973	-	1473	protein_coding	glutathione S-transferase, mu 1 [Source:MGI Symbol;Acc:MGI:95860]	-
ENSMUSG00000050192	3902	4735	4664	3968	4329	3582	4406	5376	4362	3706	4030	5152	5055	4418	3452	4189	Eif5a2	3	28781276	28798846	+	5027	protein_coding	eukaryotic translation initiation factor 5A2 [Source:MGI Symbol;Acc:MGI:1933735]	-
ENSMUSG00000022752	3961	4354	4847	3833	3885	3867	4564	5201	4053	4049	3440	4189	4999	4649	3759	4769	Tomm70a	16	57121703	57156705	+	9777	protein_coding	translocase of outer mitochondrial membrane 70A [Source:MGI Symbol;Acc:MGI:106295]	-
ENSMUSG00000020827	4541	4459	4986	3650	4093	3546	4528	5283	4389	3484	2756	4251	5202	4564	3326	4342	Mink1	11	70562881	70614483	+	6286	protein_coding	misshapen-like kinase 1 (zebrafish) [Source:MGI Symbol;Acc:MGI:1355329]	-
ENSMUSG00000025738	3975	3509	4445	3330	3453	4054	4239	4564	3676	4443	3186	3679	4477	4781	3142	5009	Fbxl16	17	25809085	25821244	+	3478	protein_coding	F-box and leucine-rich repeat protein 16 [Source:MGI Symbol;Acc:MGI:2448488]	-
ENSMUSG00000024858	4150	3980	4611	3602	3515	4045	4320	4813	4120	4592	3773	4378	4513	4404	3355	4583	Grk2	19	4286001	4306222	-	4476	protein_coding	G protein-coupled receptor kinase 2 [Source:MGI Symbol;Acc:MGI:87940]	-
ENSMUSG00000030357	3947	4348	4556	4133	3502	4229	4913	4800	3756	4564	4638	4448	4313	4165	3284	4029	Fkbp4	6	128429735	128438677	-	2795	protein_coding	FK506 binding protein 4 [Source:MGI Symbol;Acc:MGI:95543]	-
ENSMUSG00000021709	4439	4372	4932	3654	4760	3766	4968	5533	4547	3288	3253	4047	5426	4628	3752	4494	Erbin	13	103818787	103920514	-	7939	protein_coding	Erbb2 interacting protein [Source:MGI Symbol;Acc:MGI:1890169]	-
ENSMUSG00000060657	4583	4599	4785	3574	4212	3436	4760	5326	4251	4117	3080	4844	4927	4031	3728	4521	Marf1	16	14109173	14163351	-	10153	protein_coding	meiosis regulator and mRNA stability 1 [Source:MGI Symbol;Acc:MGI:2444505]	-
ENSMUSG00000028412	4160	4064	4843	3960	3998	3983	4582	4975	4381	3804	4014	4998	5251	4573	3565	4408	Slc44a1	4	53440413	53622478	+	6945	protein_coding	solute carrier family 44, member 1 [Source:MGI Symbol;Acc:MGI:2140592]	-
ENSMUSG00000015149	4099	4145	4449	3770	4018	4204	4424	5221	4223	4108	4336	4675	4956	4978	3524	4338	Sirt2	7	28766735	28788661	+	5035	protein_coding	sirtuin 2 [Source:MGI Symbol;Acc:MGI:1927664]	-
ENSMUSG00000026554	4088	4282	4554	3703	3970	3903	4395	5130	4321	3771	3482	4283	5001	4262	3477	4681	Dcaf8	1	172148084	172197005	+	12996	protein_coding	DDB1 and CUL4 associated factor 8 [Source:MGI Symbol;Acc:MGI:91860]	-
ENSMUSG00000001440	4120	4150	4798	3768	4059	3759	4343	5166	4129	3807	3187	4185	4951	4689	3807	4545	Kpnb1	11	97159714	97187881	-	6590	protein_coding	karyopherin (importin) beta 1 [Source:MGI Symbol;Acc:MGI:107532]	-
ENSMUSG00000028618	3490	4016	4195	4188	3661	4460	4006	4713	3618	4588	5153	4506	4662	4827	3383	4177	Tmem59	4	107178399	107200996	+	2056	protein_coding	transmembrane protein 59 [Source:MGI Symbol;Acc:MGI:1929278]	-
ENSMUSG00000024392	4214	4155	4816	3708	3747	4039	4356	4796	3924	4131	3544	4313	4646	4754	3566	4694	Bag6	17	35135178	35147322	+	6215	protein_coding	BCL2-associated athanogene 6 [Source:MGI Symbol;Acc:MGI:1919439]	-
ENSMUSG00000047675	3497	3857	4188	3981	3495	4806	4027	4741	3601	5084	5360	4513	4401	4095	3486	4323	Rps8	4	117153827	117156243	-	1726	protein_coding	ribosomal protein S8 [Source:MGI Symbol;Acc:MGI:98166]	-
ENSMUSG00000047036	4365	4182	5045	3650	4050	3187	4588	5380	4267	3151	2394	3598	5471	4264	3555	4413	Zfp445	9	122844529	122866006	-	7409	protein_coding	zinc finger protein 445 [Source:MGI Symbol;Acc:MGI:2143340]	zf-C2H2
ENSMUSG00000067194	3984	4396	4466	3929	3785	3724	4403	5127	3858	3976	3750	3990	4974	4413	3340	4167	Eif1ax	X	159372178	159389928	+	5266	protein_coding	eukaryotic translation initiation factor 1A, X-linked [Source:MGI Symbol;Acc:MGI:1913485]	-
ENSMUSG00000040225	5145	4424	5390	3238	4927	2479	4828	5648	3875	2669	1640	3235	5967	4080	3667	4578	Prrc2c	1	162670725	162740556	-	16092	protein_coding	proline-rich coiled-coil 2C [Source:MGI Symbol;Acc:MGI:1913754]	-
ENSMUSG00000057455	3692	4310	4516	3882	3694	4425	4153	4976	3757	5159	3761	4374	4690	4554	3638	4480	Rit2	18	30973489	31317290	-	4496	protein_coding	Ras-like without CAAX 2 [Source:MGI Symbol;Acc:MGI:108054]	-
ENSMUSG00000029304	3513	3875	4336	4139	3700	5430	6149	5643	4308	2626	6881	4585	4373	3466	2912	4267	Spp1	5	104435118	104441050	+	1648	protein_coding	secreted phosphoprotein 1 [Source:MGI Symbol;Acc:MGI:98389]	-
ENSMUSG00000024953	3050	4231	4513	4161	3197	4734	4463	4786	3721	4403	5770	4289	4419	4388	3207	4100	Prdx5	19	6906697	6910106	-	2139	protein_coding	peroxiredoxin 5 [Source:MGI Symbol;Acc:MGI:1859821]	-
ENSMUSG00000042109	3978	3993	4787	3724	3518	4311	4784	4944	4273	4061	4465	4406	4427	4204	3096	4236	Csdc2	15	81936759	81950941	+	4623	protein_coding	cold shock domain containing C2, RNA binding [Source:MGI Symbol;Acc:MGI:2146027]	CSD
ENSMUSG00000063297	4110	3664	4973	3644	4075	3576	4319	5226	3895	3789	2811	4349	5561	4749	3388	4029	Luzp2	7	54835498	55268885	+	5617	protein_coding	leucine zipper protein 2 [Source:MGI Symbol;Acc:MGI:1889615]	-
ENSMUSG00000037487	4435	4093	4871	3470	4306	3117	4630	5319	4027	3029	2213	3711	5354	4681	3735	4615	Ubr5	15	37967328	38078854	-	15388	protein_coding	ubiquitin protein ligase E3 component n-recognin 5 [Source:MGI Symbol;Acc:MGI:1918040]	-
ENSMUSG00000067274	3545	3728	4061	4040	3594	4533	4177	4719	3787	4457	5266	4538	4344	4673	3332	3976	Rplp0	5	115559467	115563727	+	1659	protein_coding	ribosomal protein, large, P0 [Source:MGI Symbol;Acc:MGI:1927636]	-
ENSMUSG00000025220	4153	4120	4917	3603	3942	3907	4123	4881	3952	4297	3571	4019	4997	4295	3469	4589	Mgea5	19	45750261	45783520	-	5024	protein_coding	meningioma expressed antigen 5 (hyaluronidase) [Source:MGI Symbol;Acc:MGI:1932139]	-
ENSMUSG00000032060	3900	4121	4915	4313	3741	4190	4908	4812	3891	5133	6072	5955	4692	3757	2766	3501	Cryab	9	50751325	50756636	+	1479	protein_coding	crystallin, alpha B [Source:MGI Symbol;Acc:MGI:88516]	-
ENSMUSG00000051359	3585	3541	4700	3414	3221	4328	4030	4791	3551	4956	3471	3547	4506	4525	3438	5320	Ncald	15	37366175	37792570	-	8581	protein_coding	neurocalcin delta [Source:MGI Symbol;Acc:MGI:1196326]	-
ENSMUSG00000002981	4151	4114	4476	3775	3612	4291	4189	4611	3901	4362	4330	4181	4287	4498	3406	4791	Clptm1	7	19631571	19665033	-	6210	protein_coding	cleft lip and palate associated transmembrane protein 1 [Source:MGI Symbol;Acc:MGI:1927155]	-
ENSMUSG00000026219	4409	4139	4722	3534	4275	3057	4528	5108	3976	3463	2271	3591	5324	4467	3585	4693	Trip12	1	84721189	84840516	-	16601	protein_coding	thyroid hormone receptor interactor 12 [Source:MGI Symbol;Acc:MGI:1309481]	-
ENSMUSG00000021913	4262	4300	4473	3557	3854	3905	4172	4753	4091	4418	3824	4599	4735	4810	3402	4313	Ogdhl	14	32322019	32348151	+	4148	protein_coding	oxoglutarate dehydrogenase-like [Source:MGI Symbol;Acc:MGI:3616088]	-
ENSMUSG00000053192	3538	3881	4400	3930	3734	4233	4374	5117	3875	4186	3999	4153	4798	4419	3532	4719	Mllt11	3	95219135	95232171	-	2385	protein_coding	myeloid/lymphoid or mixed-lineage leukemia; translocated to, 11 [Source:MGI Symbol;Acc:MGI:1929671]	-
ENSMUSG00000029838	3613	3672	4755	4064	3404	4382	4015	4681	3868	3960	5364	4503	4699	4200	3118	3830	Ptn	6	36714929	36810220	-	3433	protein_coding	pleiotrophin [Source:MGI Symbol;Acc:MGI:97804]	-
ENSMUSG00000041571	3194	3606	4116	3859	3300	4946	4047	4730	3591	4798	4931	4519	4710	4613	3298	3953	Selenow	7	15917208	15922402	-	736	protein_coding	selenoprotein W [Source:MGI Symbol;Acc:MGI:1100878]	-
ENSMUSG00000063317	4556	4808	4824	3523	4481	3120	4885	5347	4138	3840	2604	4987	4913	3995	3406	4052	Usp31	7	121642021	121707253	-	10304	protein_coding	ubiquitin specific peptidase 31 [Source:MGI Symbol;Acc:MGI:1923429]	-
ENSMUSG00000055421	4172	5169	4575	3895	4390	2883	4070	5007	4606	3518	2808	4251	4854	4239	3796	4514	Pcdh9	14	93013410	93890679	-	6783	protein_coding	protocadherin 9 [Source:MGI Symbol;Acc:MGI:1306801]	-
ENSMUSG00000032097	4179	4011	4680	3414	3968	3495	4365	5610	3971	3649	2987	3694	4943	4352	3590	4525	Ddx6	9	44604892	44640731	+	8035	protein_coding	DEAD (Asp-Glu-Ala-Asp) box polypeptide 6 [Source:MGI Symbol;Acc:MGI:104976]	-
ENSMUSG00000045589	4025	4140	4157	3335	3556	3156	3656	4844	3648	3656	2672	3798	4230	4340	3353	4323	Frrs1l	4	56957173	56990391	-	6817	protein_coding	ferric-chelate reductase 1 like [Source:MGI Symbol;Acc:MGI:2442704]	-
ENSMUSG00000020978	3532	4159	4418	3757	3424	4191	4177	5000	3826	4100	4354	4162	4383	4606	3423	4424	Klhdc2	12	69296681	69310687	+	5438	protein_coding	kelch domain containing 2 [Source:MGI Symbol;Acc:MGI:1916804]	-
ENSMUSG00000037972	3724	4384	4430	3833	3622	3804	4268	4891	4080	3791	3981	4342	4647	4575	3374	4035	Snn	16	11060945	11074985	+	2967	protein_coding	stannin [Source:MGI Symbol;Acc:MGI:1276549]	-
ENSMUSG00000058740	4190	4048	4454	3370	3874	3496	4684	5227	4022	2843	2941	3887	4866	4396	3311	4313	Kcnt1	2	25863734	25918273	+	9499	protein_coding	potassium channel, subfamily T, member 1 [Source:MGI Symbol;Acc:MGI:1924627]	-
ENSMUSG00000028249	3374	3702	4348	3850	3459	4512	4726	5049	3717	4161	4811	4099	4444	4160	3043	4342	Sdcbp	4	6365650	6408423	+	6904	protein_coding	syndecan binding protein [Source:MGI Symbol;Acc:MGI:1337026]	-
ENSMUSG00000040549	3952	4384	4937	3608	4073	3215	4296	5163	3841	3292	2514	3773	5033	4137	3535	4329	Ckap5	2	91526762	91620664	+	9462	protein_coding	cytoskeleton associated protein 5 [Source:MGI Symbol;Acc:MGI:1923036]	-
ENSMUSG00000021816	3695	3785	4293	3705	3611	4071	4152	4861	3913	4087	4109	4140	4481	4347	3219	4226	Ppp3cb	14	20499364	20546573	-	8809	protein_coding	protein phosphatase 3, catalytic subunit, beta isoform [Source:MGI Symbol;Acc:MGI:107163]	-
ENSMUSG00000024524	4110	4341	4930	3589	4100	3509	4603	5111	4073	3679	2734	4115	4983	4104	3385	4642	Gnal	18	67088336	67226792	+	5761	protein_coding	guanine nucleotide binding protein, alpha stimulating, olfactory type [Source:MGI Symbol;Acc:MGI:95774]	-
ENSMUSG00000063457	3080	3899	4168	3975	3204	4729	3934	4636	3643	4765	5694	4009	4397	4482	3292	4106	Rps15	10	80292453	80294114	+	630	protein_coding	ribosomal protein S15 [Source:MGI Symbol;Acc:MGI:98117]	-
ENSMUSG00000038619	3881	3998	4587	3804	3610	3934	4227	4843	3697	4363	3813	4094	4429	4251	3356	4357	Ensa	3	95624993	95632102	+	5346	protein_coding	endosulfine alpha [Source:MGI Symbol;Acc:MGI:1891189]	-
ENSMUSG00000008140	3864	3906	4688	3772	3398	4172	4092	4304	3557	4379	4639	4439	4406	4276	3031	4242	Emc10	7	44489937	44496529	-	2917	protein_coding	ER membrane protein complex subunit 10 [Source:MGI Symbol;Acc:MGI:1916933]	-
ENSMUSG00000001089	4272	4787	4510	3596	4365	3148	4796	5097	3952	3338	2833	4446	4621	3672	3566	3899	Luzp1	4	136469761	136554780	+	8112	protein_coding	leucine zipper protein 1 [Source:MGI Symbol;Acc:MGI:107629]	-
ENSMUSG00000052889	3901	3455	4703	3585	3848	4099	5207	5145	3602	3144	3486	3166	4944	3655	3216	4804	Prkcb	7	122288751	122634402	+	7651	protein_coding	protein kinase C, beta [Source:MGI Symbol;Acc:MGI:97596]	-
ENSMUSG00000031320	3336	3452	4227	3926	3391	4492	3845	4518	3683	4533	5236	4302	4520	4761	3354	4129	Rps4x	X	102184941	102189394	-	1631	protein_coding	ribosomal protein S4, X-linked [Source:MGI Symbol;Acc:MGI:98158]	-
ENSMUSG00000030007	3531	3987	4398	3773	3340	4262	4132	4806	3896	4714	4687	4153	4224	4073	3374	4142	Cct7	6	85451514	85468475	+	6778	protein_coding	chaperonin containing Tcp1, subunit 7 (eta) [Source:MGI Symbol;Acc:MGI:107184]	-
ENSMUSG00000039809	4338	4045	4975	3437	3906	3302	5191	5001	3735	3482	2134	3238	4832	3968	3225	4592	Gabbr2	4	46662305	46991873	-	6686	protein_coding	gamma-aminobutyric acid (GABA) B receptor, 2 [Source:MGI Symbol;Acc:MGI:2386030]	-
ENSMUSG00000024213	3717	4201	4194	3636	3149	4230	4040	4522	3730	4684	5236	4321	4152	4397	3120	3803	Nudt3	17	27579382	27623495	-	4607	protein_coding	nudix (nucleotide diphosphate linked moiety X)-type motif 3 [Source:MGI Symbol;Acc:MGI:1928484]	-
ENSMUSG00000015165	4020	3636	4517	3615	3450	3916	4202	4770	3982	3815	3559	4048	4706	4326	3190	4331	Hnrnpl	7	28808541	28822266	+	5953	protein_coding	heterogeneous nuclear ribonucleoprotein L [Source:MGI Symbol;Acc:MGI:104816]	-
ENSMUSG00000033720	4102	4310	4942	3650	3645	3465	4178	4632	3919	3670	3145	4272	5045	4538	3286	3949	Sfxn5	6	85213049	85333422	-	9635	protein_coding	sideroflexin 5 [Source:MGI Symbol;Acc:MGI:2137681]	-
ENSMUSG00000057614	3720	3783	4466	3449	3675	4027	4137	4711	3755	4342	3721	4407	4641	4465	3161	4165	Gnai1	5	18265135	18360355	-	3135	protein_coding	guanine nucleotide binding protein (G protein), alpha inhibiting 1 [Source:MGI Symbol;Acc:MGI:95771]	-
ENSMUSG00000075590	3994	3660	4361	3445	3785	4243	4212	5165	4290	3407	3604	4050	4991	4908	3474	4708	Nrbp2	15	76085518	76091627	-	3894	protein_coding	nuclear receptor binding protein 2 [Source:MGI Symbol;Acc:MGI:2385017]	-
ENSMUSG00000027799	4395	4277	4769	3267	4249	3004	4692	5140	3876	2932	2136	3314	5030	4301	3492	4702	Nbea	3	55625195	56183701	-	31361	protein_coding	neurobeachin [Source:MGI Symbol;Acc:MGI:1347075]	-
ENSMUSG00000020149	3526	3796	4308	3799	3500	4283	3937	4682	3790	4604	4235	4409	4299	4239	3171	4437	Rab1a	11	20201432	20226856	+	3799	protein_coding	RAB1A, member RAS oncogene family [Source:MGI Symbol;Acc:MGI:97842]	-
ENSMUSG00000020777	3955	3653	4571	3598	3773	3798	4038	4840	3922	4105	3297	4018	4743	4554	3348	4555	Acox1	11	116171888	116199045	-	5082	protein_coding	acyl-Coenzyme A oxidase 1, palmitoyl [Source:MGI Symbol;Acc:MGI:1330812]	-
ENSMUSG00000001127	3682	3779	4232	3571	3335	4305	4129	4883	3656	4631	4110	4126	4469	4577	3398	4489	Araf	X	20797814	20860519	+	6541	protein_coding	Araf proto-oncogene, serine/threonine kinase [Source:MGI Symbol;Acc:MGI:88065]	-
ENSMUSG00000032412	3635	3513	4038	3876	3710	4443	3951	4921	3846	4404	4924	4839	4252	4488	3166	4223	Atp1b3	9	96332655	96364442	-	2389	protein_coding	ATPase, Na+/K+ transporting, beta 3 polypeptide [Source:MGI Symbol;Acc:MGI:107788]	-
ENSMUSG00000042751	3769	3972	4561	3711	3563	3648	4225	4809	3875	4134	3208	3933	4625	4172	3111	4264	Nmnat2	1	152954993	153119261	+	5781	protein_coding	nicotinamide nucleotide adenylyltransferase 2 [Source:MGI Symbol;Acc:MGI:2444155]	-
ENSMUSG00000022536	3764	3998	4425	3647	3637	3759	3995	4848	3885	4039	3493	3717	4689	4485	3194	4429	Glyr1	16	5013909	5049863	-	8405	protein_coding	glyoxylate reductase 1 homolog (Arabidopsis) [Source:MGI Symbol;Acc:MGI:1921272]	-
ENSMUSG00000038467	3651	4021	4286	3687	3236	4167	4006	4516	3724	4219	4881	4174	4194	4439	3342	3978	Chmp4b	2	154651705	154694785	+	2027	protein_coding	charged multivesicular body protein 4B [Source:MGI Symbol;Acc:MGI:1922858]	-
ENSMUSG00000021314	3950	3846	4440	3602	3810	3733	4499	4818	3778	3566	3262	3857	4396	4329	3222	4361	Amph	13	18948205	19150921	+	4528	protein_coding	amphiphysin [Source:MGI Symbol;Acc:MGI:103574]	-
ENSMUSG00000063146	4176	4204	4573	3443	3594	3812	4355	4708	3957	4198	3607	4347	4336	4205	3361	4572	Clip2	5	134489383	134552434	-	5187	protein_coding	CAP-GLY domain containing linker protein 2 [Source:MGI Symbol;Acc:MGI:1313136]	-
ENSMUSG00000015599	4636	4707	4407	3442	4124	3197	4586	5158	4169	3292	2407	3745	4562	4294	3464	4313	Ttbk1	17	46442448	46487675	-	14097	protein_coding	tau tubulin kinase 1 [Source:MGI Symbol;Acc:MGI:2147036]	-
ENSMUSG00000029166	3729	4008	4345	3666	3362	4176	3896	4630	3833	4469	4115	4147	4493	4544	3096	4486	Mapre3	5	30814641	30866106	+	3459	protein_coding	microtubule-associated protein, RP/EB family, member 3 [Source:MGI Symbol;Acc:MGI:2140967]	-
ENSMUSG00000018379	3891	3717	4439	3376	3371	3791	4130	4779	3788	3881	3580	4188	4687	4342	3084	3978	Srsf1	11	88047373	88053755	+	5710	protein_coding	serine/arginine-rich splicing factor 1 [Source:MGI Symbol;Acc:MGI:98283]	-
ENSMUSG00000046844	3998	3798	4049	3592	3789	3622	3872	4802	3507	4349	2381	3690	4605	4883	3790	4950	Vat1l	8	114205612	114374071	+	5462	protein_coding	vesicle amine transport protein 1 like [Source:MGI Symbol;Acc:MGI:2142534]	-
ENSMUSG00000029632	2769	3915	3814	4052	3328	4751	4119	4840	3747	4269	5713	4707	4327	4382	3355	3837	Ndufa4	6	11900292	11907497	-	1381	protein_coding	Ndufa4, mitochondrial complex associated [Source:MGI Symbol;Acc:MGI:107686]	-
ENSMUSG00000008682	3322	3345	4429	3943	3342	4351	4047	4422	3477	4862	5153	4483	4604	4500	3285	4131	Rpl10	X	74270812	74273135	+	2053	protein_coding	ribosomal protein L10 [Source:MGI Symbol;Acc:MGI:105943]	-
ENSMUSG00000031565	4336	3427	4362	3818	3586	3998	4568	4815	3588	3730	3797	3687	4491	4302	3171	4758	Fgfr1	8	25513654	25575718	+	9875	protein_coding	fibroblast growth factor receptor 1 [Source:MGI Symbol;Acc:MGI:95522]	-
ENSMUSG00000024640	3537	3779	4328	3783	3634	4103	4049	4570	3767	4387	4416	4939	4804	4448	3156	3751	Psat1	19	15904678	15947337	-	4254	protein_coding	phosphoserine aminotransferase 1 [Source:MGI Symbol;Acc:MGI:2183441]	-
ENSMUSG00000042331	4476	4539	4630	3518	4485	3019	4578	4677	4014	3335	2553	4097	4902	3968	3457	4071	Specc1	11	61956763	62223013	+	14840	protein_coding	sperm antigen with calponin homology and coiled-coil domains 1 [Source:MGI Symbol;Acc:MGI:2442356]	-
ENSMUSG00000005161	3261	3572	4187	3919	3317	4349	4113	4554	3486	4589	5120	4282	4537	4182	3157	4211	Prdx2	8	84969587	84974834	+	3050	protein_coding	peroxiredoxin 2 [Source:MGI Symbol;Acc:MGI:109486]	-
ENSMUSG00000053025	3340	3707	4439	3321	3774	4049	5308	5056	3834	2815	3746	3640	4254	3342	3105	4414	Sv2b	7	75114894	75309262	-	8381	protein_coding	synaptic vesicle glycoprotein 2 b [Source:MGI Symbol;Acc:MGI:1927338]	-
ENSMUSG00000024695	3808	4085	4528	3492	3904	3277	4501	5116	3862	3350	2710	4260	5132	4174	3339	4280	Zfp91	19	12763660	12796126	-	10046	protein_coding	zinc finger protein 91 [Source:MGI Symbol;Acc:MGI:104854]	zf-C2H2
ENSMUSG00000042428	4188	4191	4270	3413	3668	3229	4001	4902	3750	3624	2664	4025	4334	4230	3374	4282	Mgat3	15	80173721	80215519	+	4665	protein_coding	mannoside acetylglucosaminyltransferase 3 [Source:MGI Symbol;Acc:MGI:104532]	-
ENSMUSG00000034958	4020	4059	4337	3572	3403	3784	4134	4788	3844	4317	3331	3748	4419	4224	3264	4461	Atcay	10	81204508	81230833	-	3996	protein_coding	ataxia, cerebellar, Cayman type [Source:MGI Symbol;Acc:MGI:2448730]	-
ENSMUSG00000069072	4278	4110	4203	3496	3982	3169	4241	5037	3822	3113	2682	3872	4623	4359	3647	4423	Slc7a14	3	31202858	31310378	-	9829	protein_coding	solute carrier family 7 (cationic amino acid transporter, y+ system), member 14 [Source:MGI Symbol;Acc:MGI:3040688]	-
ENSMUSG00000020841	4081	3970	4663	3430	4497	3328	4309	4926	4161	3382	3101	4649	4848	4291	3480	4209	Cpd	11	76778424	76847018	-	8332	protein_coding	carboxypeptidase D [Source:MGI Symbol;Acc:MGI:107265]	-
ENSMUSG00000006373	3730	3096	4367	3750	3210	4441	3551	4375	3376	4827	3611	3309	4355	4641	3384	4771	Pgrmc1	X	36598206	36606079	+	1857	protein_coding	progesterone receptor membrane component 1 [Source:MGI Symbol;Acc:MGI:1858305]	-
ENSMUSG00000051223	3566	3691	4338	3644	3504	3578	4032	4867	3758	3671	3464	4209	4779	4300	3300	4124	Bzw1	1	58392898	58407353	+	4033	protein_coding	basic leucine zipper and W2 domains 1 [Source:MGI Symbol;Acc:MGI:1914132]	-
ENSMUSG00000015944	4513	3885	4605	3235	3782	3396	4251	4973	3734	4002	2444	3577	4667	3966	3440	4838	Castor2	5	134099711	134144343	+	7560	protein_coding	cytosolic arginine sensor for mTORC1 subunit 2 [Source:MGI Symbol;Acc:MGI:1933384]	-
ENSMUSG00000038264	3803	4101	4009	4048	3393	3571	4252	4595	3726	3392	4465	4264	4016	4977	2978	3644	Sema7a	9	57940112	57962865	+	3298	protein_coding	sema domain, immunoglobulin domain (Ig), and GPI membrane anchor, (semaphorin) 7A [Source:MGI Symbol;Acc:MGI:1306826]	-
ENSMUSG00000046329	4231	3853	4715	3593	3618	3299	4182	4778	3646	3486	2354	3665	4870	4201	3270	4240	Slc25a23	17	57043711	57059863	-	5294	protein_coding	solute carrier family 25 (mitochondrial carrier; phosphate carrier), member 23 [Source:MGI Symbol;Acc:MGI:1914222]	-
ENSMUSG00000002808	3563	4065	4154	3839	3449	4147	4079	4543	3755	4123	4833	4316	4229	4267	2997	4111	Epdr1	13	19591706	19619927	-	2745	protein_coding	ependymin related protein 1 (zebrafish) [Source:MGI Symbol;Acc:MGI:2145369]	-
ENSMUSG00000003072	3513	3907	4134	3835	3257	4360	4055	4256	3579	4233	5090	3994	3966	4433	3095	3843	Atp5d	10	80138632	80145818	+	1928	protein_coding	ATP synthase, H+ transporting, mitochondrial F1 complex, delta subunit [Source:MGI Symbol;Acc:MGI:1913293]	-
ENSMUSG00000035969	4097	4251	4112	3321	3502	3814	4252	4722	3869	3772	3549	4033	4249	4459	3057	4310	Rusc2	4	43381979	43427088	+	7923	protein_coding	RUN and SH3 domain containing 2 [Source:MGI Symbol;Acc:MGI:2140371]	-
ENSMUSG00000022551	3351	4016	4244	3764	3248	4064	3969	4486	3644	4122	4752	4135	4274	4399	2923	3955	Cyc1	15	76343523	76346260	+	2154	protein_coding	cytochrome c-1 [Source:MGI Symbol;Acc:MGI:1913695]	-
ENSMUSG00000017404	2922	3628	4060	3834	3036	4624	3843	4654	3197	4690	5090	4152	4401	4444	3316	4093	Rpl19	11	98026710	98030492	+	1022	protein_coding	ribosomal protein L19 [Source:MGI Symbol;Acc:MGI:98020]	-
ENSMUSG00000001441	4075	4150	4390	3521	3754	3411	4374	4919	3836	3868	2953	4144	4361	3937	3281	4148	Npepps	11	97205842	97280638	-	7206	protein_coding	aminopeptidase puromycin sensitive [Source:MGI Symbol;Acc:MGI:1101358]	-
ENSMUSG00000029430	3156	3698	4153	3640	3176	4236	3742	4461	3453	4369	4472	3987	4217	4441	3150	4256	Ran	5	129020069	129024323	+	2646	protein_coding	RAN, member RAS oncogene family [Source:MGI Symbol;Acc:MGI:1333112]	-
ENSMUSG00000000605	3645	3895	4181	3702	3650	3543	4278	4728	3632	3706	3576	4156	4437	4094	3321	4136	Clcn4	7	7282309	7300851	-	8575	protein_coding	chloride channel, voltage-sensitive 4 [Source:MGI Symbol;Acc:MGI:104571]	-
ENSMUSG00000029030	3413	3610	4058	3575	3433	4157	3872	4489	3593	4168	4292	4276	4444	4444	3279	4277	Tprgl	4	154157485	154160666	-	2242	protein_coding	transformation related protein 63 regulated like [Source:MGI Symbol;Acc:MGI:1915058]	-
ENSMUSG00000047976	4463	5573	4882	3459	4608	2016	4776	5501	4165	1860	1234	3521	5005	3791	3608	3515	Kcna1	6	126640397	126646384	-	4780	protein_coding	potassium voltage-gated channel, shaker-related subfamily, member 1 [Source:MGI Symbol;Acc:MGI:96654]	-
ENSMUSG00000048578	4094	3919	4420	3499	3527	3428	4000	4513	3528	4477	3578	4331	4361	3896	3258	3924	Mlec	5	115142981	115158179	-	6007	protein_coding	malectin [Source:MGI Symbol;Acc:MGI:1924015]	-
ENSMUSG00000027351	3828	3971	4220	3485	3836	3439	4167	4610	3679	4023	3169	4516	4672	3962	3061	4065	Spred1	2	117121374	117182279	+	6784	protein_coding	sprouty protein with EVH-1 domain 1, related sequence [Source:MGI Symbol;Acc:MGI:2150016]	-
ENSMUSG00000032827	4341	3980	4689	3283	4104	2787	4415	4974	3813	2862	1941	3443	5167	4321	3481	4536	Ppp1r9a	6	4902917	5165661	+	14531	protein_coding	protein phosphatase 1, regulatory subunit 9A [Source:MGI Symbol;Acc:MGI:2442401]	-
ENSMUSG00000031529	4351	4128	4560	3348	4091	2786	4405	5001	3913	3296	2033	3467	5126	4144	3265	4743	Tnks	8	34826460	34965690	-	14888	protein_coding	tankyrase, TRF1-interacting ankyrin-related ADP-ribose polymerase [Source:MGI Symbol;Acc:MGI:1341087]	-
ENSMUSG00000020591	3681	3833	4643	3486	3523	3949	3900	4262	3983	4492	4106	4700	4732	4425	2904	3834	Ntsr2	12	16653382	16660227	+	3120	protein_coding	neurotensin receptor 2 [Source:MGI Symbol;Acc:MGI:108018]	-
ENSMUSG00000030738	3529	3822	4435	3667	3466	3676	3885	4600	3711	3801	3483	3897	4456	4336	3411	4289	Eif3c	7	126546455	126566411	-	3511	protein_coding	eukaryotic translation initiation factor 3, subunit C [Source:MGI Symbol;Acc:MGI:1926966]	-
ENSMUSG00000020198	3935	3615	4397	3243	3623	3559	4024	4887	3608	3888	2825	3759	4574	4127	3524	4453	Ap3d1	10	80706956	80742264	-	8914	protein_coding	adaptor-related protein complex 3, delta 1 subunit [Source:MGI Symbol;Acc:MGI:107734]	-
ENSMUSG00000004535	3497	3668	4389	3818	3649	3737	4281	4707	3639	4025	3679	4436	4554	3940	3289	4148	Tax1bp1	6	52713729	52766780	+	9991	protein_coding	Tax1 (human T cell leukemia virus type I) binding protein 1 [Source:MGI Symbol;Acc:MGI:1289308]	-
ENSMUSG00000019943	3826	3984	4404	3264	3697	2912	4171	4729	3619	3112	2188	3555	4399	4266	3405	4026	Atp2b1	10	98914406	99026143	+	15218	protein_coding	ATPase, Ca++ transporting, plasma membrane 1 [Source:MGI Symbol;Acc:MGI:104653]	-
ENSMUSG00000013160	3435	3595	4084	3701	3361	4271	3999	4355	3531	4263	4488	4418	4226	4102	3023	4233	Atp6v0d1	8	105524465	105566047	-	1793	protein_coding	ATPase, H+ transporting, lysosomal V0 subunit D1 [Source:MGI Symbol;Acc:MGI:1201778]	-
ENSMUSG00000035133	3686	3732	4680	3174	3894	3100	4007	4654	3562	3447	2404	3976	5065	3895	3208	3923	Arhgap5	12	52503972	52571975	+	10887	protein_coding	Rho GTPase activating protein 5 [Source:MGI Symbol;Acc:MGI:1332637]	-
ENSMUSG00000048307	3463	3706	4143	3584	3352	3802	3973	4488	3697	4084	3663	3912	4555	4281	3302	4286	Ankrd46	15	36477668	36496820	-	5221	protein_coding	ankyrin repeat domain 46 [Source:MGI Symbol;Acc:MGI:1916089]	-
ENSMUSG00000034656	4098	3787	4411	3291	3823	3014	4239	4412	3448	2907	2371	3149	4339	4162	3040	4189	Cacna1a	8	84388440	84640246	+	11418	protein_coding	calcium channel, voltage-dependent, P/Q type, alpha 1A subunit [Source:MGI Symbol;Acc:MGI:109482]	-
ENSMUSG00000000149	3704	3838	4370	3390	3858	3839	4074	4399	3878	3851	4374	4240	4234	4330	3237	4051	Gna12	5	140758408	140830431	-	3416	protein_coding	guanine nucleotide binding protein, alpha 12 [Source:MGI Symbol;Acc:MGI:95767]	-
ENSMUSG00000024991	3973	3805	4577	3419	3655	3439	4109	4868	3530	3662	2913	3461	4710	3973	3333	4211	Eif3a	19	60761116	60790693	-	5176	protein_coding	eukaryotic translation initiation factor 3, subunit A [Source:MGI Symbol;Acc:MGI:95301]	-
ENSMUSG00000032009	3941	3893	4857	3369	3777	2949	4084	4975	3619	3616	2061	3885	5189	4209	3321	4096	Sesn3	9	14275067	14333101	+	15269	protein_coding	sestrin 3 [Source:MGI Symbol;Acc:MGI:1922997]	-
ENSMUSG00000027951	4418	3862	4612	3252	3777	3078	4324	4782	3656	3509	2156	3564	4703	4271	3354	4534	Adar	3	89715022	89753446	+	8118	protein_coding	adenosine deaminase, RNA-specific [Source:MGI Symbol;Acc:MGI:1889575]	-
ENSMUSG00000053046	3739	4028	4374	3328	3400	3634	4282	4937	3981	3250	2969	3930	4436	4410	3249	4103	Brsk2	7	141949751	142004247	+	6178	protein_coding	BR serine/threonine kinase 2 [Source:MGI Symbol;Acc:MGI:1923020]	-
ENSMUSG00000027220	4091	3222	4529	3408	3421	4161	4522	4683	3697	4686	3206	3073	4175	4141	3173	4955	Syt13	2	92915098	92956058	+	3761	protein_coding	synaptotagmin XIII [Source:MGI Symbol;Acc:MGI:1933945]	-
ENSMUSG00000009079	3944	3503	4372	3392	3380	3563	3930	4725	3780	3689	3237	3406	4659	4359	3056	4165	Ewsr1	11	5069689	5099266	-	5907	protein_coding	Ewing sarcoma breakpoint region 1 [Source:MGI Symbol;Acc:MGI:99960]	-
ENSMUSG00000040687	4094	3850	4215	3447	3495	3531	4136	4443	3480	3759	2900	3369	4193	4356	3352	4370	Madd	2	91137360	91183837	-	9086	protein_coding	MAP-kinase activating death domain [Source:MGI Symbol;Acc:MGI:2444672]	-
ENSMUSG00000036565	4128	3879	4396	3271	3544	3418	4161	4579	3725	4049	2644	3314	4111	4041	3149	4726	Ttyh3	5	140620578	140649031	-	5684	protein_coding	tweety family member 3 [Source:MGI Symbol;Acc:MGI:1925589]	-
ENSMUSG00000014077	3499	3889	4001	3521	3537	3716	4275	4714	3745	3875	4028	4247	4301	3976	3180	3936	Chp1	2	119547697	119587027	+	3499	protein_coding	calcineurin-like EF hand protein 1 [Source:MGI Symbol;Acc:MGI:1927185]	-
ENSMUSG00000029636	4194	4167	4900	3355	3741	2988	3990	4525	3664	3672	2173	4352	5179	3866	3024	4159	Wasf3	5	146384985	146473615	+	5196	protein_coding	WAS protein family, member 3 [Source:MGI Symbol;Acc:MGI:2658986]	-
ENSMUSG00000034566	2907	3717	4087	3685	3203	4219	3919	4720	3629	4457	5149	4134	4306	3976	3350	3713	Atp5h	11	115415689	115419962	-	1465	protein_coding	ATP synthase, H+ transporting, mitochondrial F0 complex, subunit D [Source:MGI Symbol;Acc:MGI:1918929]	-
ENSMUSG00000055945	3707	3963	4384	3421	3938	3789	4369	4551	4150	3834	4061	3940	4281	4547	3339	3988	Prr18	17	8337459	8344113	+	3656	protein_coding	proline rich 18 [Source:MGI Symbol;Acc:MGI:2443403]	-
ENSMUSG00000038855	4247	3998	4313	3433	3888	3333	4003	4674	3949	3483	3056	4099	4415	4382	3244	3734	Itpkb	1	180330485	180424802	+	10463	protein_coding	inositol 1,4,5-trisphosphate 3-kinase B [Source:MGI Symbol;Acc:MGI:109235]	-
ENSMUSG00000027397	3663	3923	4541	3450	3541	3510	4404	4538	3835	3343	3484	4014	4689	3935	2933	4194	Slc20a1	2	129198764	129211616	+	5580	protein_coding	solute carrier family 20, member 1 [Source:MGI Symbol;Acc:MGI:108392]	-
ENSMUSG00000056966	3761	3808	4991	3356	3770	3450	4257	4891	4122	3534	3317	4459	5075	3966	3025	3702	Gjc3	5	137953461	137963098	-	4356	protein_coding	gap junction protein, gamma 3 [Source:MGI Symbol;Acc:MGI:2153041]	-
ENSMUSG00000020668	4033	4127	4433	3359	3794	3023	4177	4800	3661	3400	2436	3775	4442	4145	3256	4290	Kif3c	12	3365132	3406494	+	7406	protein_coding	kinesin family member 3C [Source:MGI Symbol;Acc:MGI:107979]	-
ENSMUSG00000021395	3743	3705	4079	3360	3602	3637	3785	4667	3564	3984	3152	3957	4366	4234	3299	4538	Spin1	13	51100880	51152546	+	4498	protein_coding	spindlin 1 [Source:MGI Symbol;Acc:MGI:109242]	-
ENSMUSG00000034926	4084	3924	4340	3445	3781	3226	3645	4477	3779	3549	2720	4331	4487	4124	3594	4170	Dhcr24	4	106561038	106589113	+	4028	protein_coding	24-dehydrocholesterol reductase [Source:MGI Symbol;Acc:MGI:1922004]	-
ENSMUSG00000026860	3600	3860	4080	3452	3153	3967	3874	4267	3546	3880	4151	4151	4115	3903	3079	3852	Sh3glb2	2	30344809	30359337	-	3990	protein_coding	SH3-domain GRB2-like endophilin B2 [Source:MGI Symbol;Acc:MGI:2385131]	-
ENSMUSG00000037754	3838	3686	4003	3168	3548	2975	3786	4867	3776	3552	2889	4149	4738	4672	3413	3724	Ppp1r16b	2	158665398	158766334	+	8844	protein_coding	protein phosphatase 1, regulatory subunit 16B [Source:MGI Symbol;Acc:MGI:2151841]	-
ENSMUSG00000031451	3442	4363	4306	3541	3365	3631	3886	4463	3861	3602	4094	4360	4174	4109	3055	3843	Gas6	8	13465374	13494490	-	2548	protein_coding	growth arrest specific 6 [Source:MGI Symbol;Acc:MGI:95660]	-
ENSMUSG00000022403	3629	3790	4246	3471	3352	3506	4184	4612	3513	4499	3653	4405	4259	3852	3120	3852	St13	15	81363669	81400077	-	10305	protein_coding	suppression of tumorigenicity 13 [Source:MGI Symbol;Acc:MGI:1917606]	-
ENSMUSG00000021190	3476	3746	4048	3811	3379	4001	4112	4327	3788	4019	4719	4350	4126	4365	2849	3906	Lgmn	12	102394084	102439813	-	2323	protein_coding	legumain [Source:MGI Symbol;Acc:MGI:1330838]	-
ENSMUSG00000022523	3505	4228	4403	3511	3596	3350	4055	5055	3694	3420	2949	3912	4481	3941	3235	3946	Fgf12	16	28160098	28753068	-	6203	protein_coding	fibroblast growth factor 12 [Source:MGI Symbol;Acc:MGI:109183]	-
ENSMUSG00000052981	3676	3826	4256	3484	3380	3973	4069	4503	3694	4033	3799	4239	4120	3615	3258	4254	Ube2ql1	13	69702832	69739889	-	2674	protein_coding	ubiquitin-conjugating enzyme E2Q family-like 1 [Source:MGI Symbol;Acc:MGI:1924230]	-
ENSMUSG00000026915	3930	3938	4494	3152	3704	3245	4294	4860	3759	3112	2802	3660	4727	3911	3107	4111	Strbp	2	37483228	37703859	-	18616	protein_coding	spermatid perinuclear RNA binding protein [Source:MGI Symbol;Acc:MGI:104626]	-
ENSMUSG00000049354	3761	3294	4354	3233	3395	3443	3896	4421	3618	3707	2662	3225	4421	4417	3198	4545	Dcaf7	11	106036872	106059324	+	6133	protein_coding	DDB1 and CUL4 associated factor 7 [Source:MGI Symbol;Acc:MGI:1919083]	-
ENSMUSG00000023495	3602	3619	4302	3439	3482	4128	4168	4347	3588	3795	4148	3877	4142	4142	3052	3831	Pcbp4	9	106453291	106464012	+	4268	protein_coding	poly(rC) binding protein 4 [Source:MGI Symbol;Acc:MGI:1890471]	-
ENSMUSG00000064115	3898	3620	4532	3219	3928	3437	4223	4725	3955	3573	2641	3626	5099	4131	3125	4146	Cadm2	16	66655421	67620908	-	9809	protein_coding	cell adhesion molecule 2 [Source:MGI Symbol;Acc:MGI:2442722]	-
ENSMUSG00000038807	3854	4021	4320	3315	3403	3401	4265	4643	3713	3511	3052	3556	4283	4413	3161	4251	Rap1gap2	11	74383356	74610915	-	7164	protein_coding	RAP1 GTPase activating protein 2 [Source:MGI Symbol;Acc:MGI:3028623]	-
ENSMUSG00000036591	3944	3586	4273	3109	3803	2677	4118	5163	3730	2833	2010	3319	4852	4181	3237	4206	Arhgap21	2	20847919	20968881	-	9271	protein_coding	Rho GTPase activating protein 21 [Source:MGI Symbol;Acc:MGI:1918685]	-
ENSMUSG00000007836	3617	3658	4226	3225	2922	3937	3392	4098	3509	4070	4183	3178	3823	4371	2853	3986	Hnrnpa0	13	58125879	58128556	-	2678	protein_coding	heterogeneous nuclear ribonucleoprotein A0 [Source:MGI Symbol;Acc:MGI:1924384]	-
ENSMUSG00000037331	3864	3923	4331	3177	3754	3220	3964	4823	3580	3497	2592	3837	4527	3935	3365	4347	Larp1	11	58009064	58062034	+	6829	protein_coding	La ribonucleoprotein domain family, member 1 [Source:MGI Symbol;Acc:MGI:1890165]	-
ENSMUSG00000032637	4110	3669	4407	3310	3688	3372	4320	4885	3792	3300	2548	3698	4542	4034	2976	4111	Atxn2l	7	126491708	126503437	-	4782	protein_coding	ataxin 2-like [Source:MGI Symbol;Acc:MGI:2446242]	-
ENSMUSG00000024335	3645	3500	4018	3180	3197	3613	3918	4592	3775	3336	3042	3495	4208	4297	3159	4183	Brd2	17	34112023	34122634	-	7285	protein_coding	bromodomain containing 2 [Source:MGI Symbol;Acc:MGI:99495]	-
ENSMUSG00000029472	3848	3588	4181	3473	3522	3567	3790	4557	3587	3725	3230	3952	4281	4194	3100	4172	Anapc5	5	122787459	122821339	-	6111	protein_coding	anaphase-promoting complex subunit 5 [Source:MGI Symbol;Acc:MGI:1929722]	-
ENSMUSG00000037979	3625	4106	3922	3464	3409	3756	3819	4264	3548	3962	4063	4426	4060	3841	2909	3788	Ccdc92	5	124834418	124862424	-	2729	protein_coding	coiled-coil domain containing 92 [Source:MGI Symbol;Acc:MGI:106485]	-
ENSMUSG00000024608	2494	3164	3752	3745	3308	4285	3848	4454	3163	4133	5063	4345	4413	4000	2990	4170	Rps14	18	60774510	60778546	+	1384	protein_coding	ribosomal protein S14 [Source:MGI Symbol;Acc:MGI:98107]	-
ENSMUSG00000023032	4567	4487	4725	2977	4147	2668	4376	4900	3822	2673	1732	3155	5114	3723	3460	4418	Slc4a8	15	100761747	100823968	+	13021	protein_coding	solute carrier family 4 (anion exchanger), member 8 [Source:MGI Symbol;Acc:MGI:1928745]	-
ENSMUSG00000077450	3530	3489	3904	3550	3189	4016	3904	4097	3644	3908	4140	4384	3942	4126	2884	4072	Rab11b	17	33742484	33760530	-	6109	protein_coding	RAB11B, member RAS oncogene family [Source:MGI Symbol;Acc:MGI:99425]	-
ENSMUSG00000041459	3610	3477	4565	3257	3391	3496	3885	4465	3367	3714	3050	3808	4532	3862	2818	4052	Tardbp	4	148612382	148627019	-	7796	protein_coding	TAR DNA binding protein [Source:MGI Symbol;Acc:MGI:2387629]	-
ENSMUSG00000031422	3259	3378	4128	3257	3066	4021	3775	4428	3353	4591	3676	3412	4345	4159	3112	4094	Morf4l2	X	136732942	136743690	-	3135	protein_coding	mortality factor 4 like 2 [Source:MGI Symbol;Acc:MGI:1927167]	-
ENSMUSG00000003380	3252	3570	3903	3757	3181	4525	3702	4122	3344	3926	5044	3669	3784	4233	3018	3644	Rabac1	7	24969752	24972754	-	1523	protein_coding	Rab acceptor 1 (prenylated) [Source:MGI Symbol;Acc:MGI:1201692]	-
ENSMUSG00000031299	3394	3795	4114	3342	3435	3560	3865	4621	3631	3536	3508	4050	4398	4081	3312	4049	Pdha1	X	160122209	160138413	-	3734	protein_coding	pyruvate dehydrogenase E1 alpha 1 [Source:MGI Symbol;Acc:MGI:97532]	-
ENSMUSG00000026701	3435	3870	4098	3612	3051	3643	3668	4371	3549	3845	4470	4441	4433	4090	2677	3418	Prdx6	1	161240112	161251219	-	4804	protein_coding	peroxiredoxin 6 [Source:MGI Symbol;Acc:MGI:894320]	-
ENSMUSG00000082229	3408	3807	3982	3456	3255	3890	3842	4390	3480	3946	3996	3829	4110	3982	2856	4061	Nap1l2	X	103184176	103186640	-	2465	protein_coding	nucleosome assembly protein 1-like 2 [Source:MGI Symbol;Acc:MGI:106654]	-
ENSMUSG00000049339	3596	3611	3952	3450	3191	4084	3690	4011	3514	4320	3848	3788	4032	4018	2964	3865	Retreg2	1	75142778	75147913	+	2999	protein_coding	reticulophagy regulator family member 2 [Source:MGI Symbol;Acc:MGI:2388278]	-
ENSMUSG00000001911	4038	3469	4665	3155	3932	3206	4443	4316	3744	2755	2466	3440	4690	3683	2815	3787	Nfix	8	84699876	84800344	-	7351	protein_coding	nuclear factor I/X [Source:MGI Symbol;Acc:MGI:97311]	CTF/NFI
ENSMUSG00000038170	4126	3949	4335	3257	3807	2827	4112	4725	3598	3293	2282	3355	4637	3903	3398	3950	Pde4dip	3	97689824	97888707	-	16857	protein_coding	phosphodiesterase 4D interacting protein (myomegalin) [Source:MGI Symbol;Acc:MGI:1891434]	-
ENSMUSG00000035093	3760	3667	4681	3099	4009	3207	4083	4803	3770	3337	2682	4042	4885	3935	3208	3844	Secisbp2l	2	125736986	125782870	-	8222	protein_coding	SECIS binding protein 2-like [Source:MGI Symbol;Acc:MGI:1917604]	-
ENSMUSG00000056553	3950	3769	4588	3402	3594	3047	4083	4929	3412	3670	1723	2856	4353	4068	3358	4714	Ptprn2	12	116485720	117276849	+	8602	protein_coding	protein tyrosine phosphatase, receptor type, N polypeptide 2 [Source:MGI Symbol;Acc:MGI:107418]	-
ENSMUSG00000033793	3209	3540	3899	3403	3069	3921	3974	4347	3431	4007	4332	4001	4061	4003	3023	4319	Atp6v1h	1	5070018	5162529	+	9746	protein_coding	ATPase, H+ transporting, lysosomal V1 subunit H [Source:MGI Symbol;Acc:MGI:1914864]	-
ENSMUSG00000028277	3498	3694	3992	3399	3565	3678	3807	4708	3740	3800	3533	4232	4312	3928	3187	3825	Ube2j1	4	33031416	33052363	+	3530	protein_coding	ubiquitin-conjugating enzyme E2J 1 [Source:MGI Symbol;Acc:MGI:1926245]	-
ENSMUSG00000028530	3576	3821	4192	3473	3587	3187	3705	4427	3372	3382	2909	4183	4346	4386	3237	3742	Jak1	4	101152367	101265282	-	7227	protein_coding	Janus kinase 1 [Source:MGI Symbol;Acc:MGI:96628]	-
ENSMUSG00000057716	4199	4269	4539	3230	4203	2680	4307	4832	3848	2959	1984	3379	4774	3941	3520	4090	Tmem178b	6	39873271	40255150	+	9729	protein_coding	transmembrane protein 178B [Source:MGI Symbol;Acc:MGI:3647581]	-
ENSMUSG00000006476	3430	3630	4134	3285	3208	3841	3790	4403	3627	3771	4181	4204	4155	4106	3088	3817	Nsmf	2	25054355	25062881	+	4896	protein_coding	NMDA receptor synaptonuclear signaling and neuronal migration factor [Source:MGI Symbol;Acc:MGI:1861755]	-
ENSMUSG00000040712	3726	3867	4013	3371	3467	3343	4068	4223	3500	3265	3132	3886	3969	4038	2834	4018	Camta2	11	70669463	70688105	-	5207	protein_coding	calmodulin binding transcription activator 2 [Source:MGI Symbol;Acc:MGI:2135957]	CG-1
ENSMUSG00000074212	3982	3880	4401	3146	3865	2853	3917	4801	3574	2969	2346	3684	4804	4018	3298	4142	Dnajb14	3	137867675	137916557	+	15741	protein_coding	DnaJ heat shock protein family (Hsp40) member B14 [Source:MGI Symbol;Acc:MGI:1917854]	-
ENSMUSG00000060938	2853	3311	3682	3691	3114	4306	3707	4450	3364	4144	4856	4396	4396	3854	3207	3945	Rpl26	11	68901583	68906989	+	1444	protein_coding	ribosomal protein L26 [Source:MGI Symbol;Acc:MGI:106022]	-
ENSMUSG00000051146	3589	4055	4084	3254	2959	3894	3615	3889	3630	3916	4382	3446	3817	4274	2750	3826	Camk2n2	16	20619215	20621287	-	1291	protein_coding	calcium/calmodulin-dependent protein kinase II inhibitor 2 [Source:MGI Symbol;Acc:MGI:1920297]	-
ENSMUSG00000031924	3610	3640	4369	3459	3503	3365	3696	4572	3462	3313	3018	3761	4347	4072	3244	3929	Cyb5b	8	107150640	107187471	+	4374	protein_coding	cytochrome b5 type B [Source:MGI Symbol;Acc:MGI:1913677]	-
ENSMUSG00000025968	3375	3714	4057	3411	3171	3692	3867	4351	3431	3677	4004	3788	4232	4156	2862	4018	Ndufs1	1	63143596	63176833	-	8086	protein_coding	NADH:ubiquinone oxidoreductase core subunit S1 [Source:MGI Symbol;Acc:MGI:2443241]	-
ENSMUSG00000031760	3085	3488	3787	3563	3120	4081	3755	4455	3213	5061	4727	5289	4600	3763	3242	3020	Mt3	8	94152607	94154146	+	1066	protein_coding	metallothionein 3 [Source:MGI Symbol;Acc:MGI:97173]	-
ENSMUSG00000025318	3612	3724	3913	3164	3350	3577	3986	4221	3459	3718	3404	3478	3940	4120	3008	4039	Jph3	8	121729623	121794276	+	4457	protein_coding	junctophilin 3 [Source:MGI Symbol;Acc:MGI:1891497]	-
ENSMUSG00000056413	3478	3717	4067	3384	3299	3925	4020	4074	3273	4306	4653	4280	3947	3933	2860	3696	Adap1	5	139271876	139325622	-	3292	protein_coding	ArfGAP with dual PH domains 1 [Source:MGI Symbol;Acc:MGI:2442201]	-
ENSMUSG00000087141	4067	3495	4742	3123	3994	3073	4300	4617	3506	3874	2007	3317	4929	3504	3021	4329	Plcxd2	16	45959263	46010218	-	7140	protein_coding	phosphatidylinositol-specific phospholipase C, X domain containing 2 [Source:MGI Symbol;Acc:MGI:3647874]	-
ENSMUSG00000006333	3078	3544	3793	3552	3112	4238	3778	4110	3193	4148	5073	3699	3894	3955	3146	3583	Rps9	7	3703993	3706897	+	2522	protein_coding	ribosomal protein S9 [Source:MGI Symbol;Acc:MGI:1924096]	-
ENSMUSG00000039686	4017	3244	4247	3300	3278	3732	3931	4296	3447	4055	2922	3535	4101	4146	2967	4303	Zer1	2	30097283	30124585	-	9784	protein_coding	zyg-11 related, cell cycle regulator [Source:MGI Symbol;Acc:MGI:2442511]	-
ENSMUSG00000020524	3724	3613	3475	2913	3320	2829	3211	4248	3186	3832	1786	2615	3829	4274	3132	4300	Gria1	11	57011387	57330244	+	6043	protein_coding	glutamate receptor, ionotropic, AMPA1 (alpha 1) [Source:MGI Symbol;Acc:MGI:95808]	-
ENSMUSG00000000711	3730	3621	4342	3307	3326	3425	3804	4410	3487	3625	3007	3831	4307	3835	3077	3916	Rab5b	10	128677175	128696264	-	4201	protein_coding	RAB5B, member RAS oncogene family [Source:MGI Symbol;Acc:MGI:105938]	-
ENSMUSG00000024767	3543	3638	3984	3506	3245	3929	3736	4314	3542	3812	4019	3787	4065	4205	3076	3899	Otub1	19	7198202	7206316	-	2545	protein_coding	OTU domain, ubiquitin aldehyde binding 1 [Source:MGI Symbol;Acc:MGI:2147616]	-
ENSMUSG00000032870	3509	3792	4244	3397	3413	3539	4012	4265	3813	3585	3251	3878	4211	3847	3122	3879	Smap2	4	120968317	121017247	-	3160	protein_coding	small ArfGAP 2 [Source:MGI Symbol;Acc:MGI:1917030]	-
ENSMUSG00000053929	3565	3628	4183	3379	3209	3658	3817	4112	3439	4131	3772	3951	4099	3795	2924	3844	Cyhr1	15	76643395	76660117	-	8470	protein_coding	cysteine and histidine rich 1 [Source:MGI Symbol;Acc:MGI:1859320]	-
ENSMUSG00000051343	3734	4300	4010	3230	3389	3477	4096	4520	3737	3124	3063	3672	4138	4160	3158	3818	Rab11fip5	6	85334962	85374634	-	6124	protein_coding	RAB11 family interacting protein 5 (class I) [Source:MGI Symbol;Acc:MGI:1098586]	-
ENSMUSG00000020671	3447	3653	4122	3224	3378	3420	3722	4440	3516	3833	3538	4299	4232	3844	3172	3829	Rab10	12	3247428	3309969	-	3513	protein_coding	RAB10, member RAS oncogene family [Source:MGI Symbol;Acc:MGI:105066]	-
ENSMUSG00000055407	4230	4073	4243	3227	3622	3243	4137	4486	3556	3565	2779	3353	4179	4023	3234	4006	Map6	7	99267447	99337137	+	9152	protein_coding	microtubule-associated protein 6 [Source:MGI Symbol;Acc:MGI:1201690]	-
ENSMUSG00000005716	2568	3950	3658	4258	2751	3510	3675	4006	3233	2766	5520	4116	3839	4514	2471	3096	Pvalb	15	78191114	78206400	-	1041	protein_coding	parvalbumin [Source:MGI Symbol;Acc:MGI:97821]	-
ENSMUSG00000062014	3517	3401	4053	3398	3309	3380	3839	4283	3433	4123	3143	4158	4560	3835	3163	3960	Gmfb	14	46808149	46822242	-	6844	protein_coding	glia maturation factor, beta [Source:MGI Symbol;Acc:MGI:1927133]	-
ENSMUSG00000028917	3502	3913	3863	3234	3562	3371	3779	4266	3760	3469	3985	4052	3938	4405	3167	3734	Plekhm2	4	141625734	141664899	-	5186	protein_coding	pleckstrin homology domain containing, family M (with RUN domain) member 2 [Source:MGI Symbol;Acc:MGI:1916832]	-
ENSMUSG00000093674	2424	2744	3976	4093	2577	5362	3285	4630	3489	4485	6027	3472	4400	4706	2435	3288	Rpl41	10	128548114	128549305	-	1168	protein_coding	ribosomal protein L41 [Source:MGI Symbol;Acc:MGI:1915195]	-
ENSMUSG00000021557	3713	3792	4083	3298	3709	3072	3985	4561	3474	3256	2527	3595	4190	3839	3244	3851	Agtpbp1	13	59445742	59585227	-	21824	protein_coding	ATP/GTP binding protein 1 [Source:MGI Symbol;Acc:MGI:2159437]	-
ENSMUSG00000029016	3676	3775	4213	3344	3420	3381	3814	4612	3713	3488	2728	3536	4343	4091	3163	4214	Clcn6	4	148004259	148038821	-	5933	protein_coding	chloride channel, voltage-sensitive 6 [Source:MGI Symbol;Acc:MGI:1347049]	-
ENSMUSG00000056596	3225	4252	3911	3551	2815	3768	3795	3901	3535	3645	4444	3810	3587	4050	2672	3502	Trnp1	4	133491100	133498550	-	1654	protein_coding	TMF1-regulated nuclear protein 1 [Source:MGI Symbol;Acc:MGI:1916789]	-
ENSMUSG00000017291	3540	3471	4593	3098	3969	2769	4097	4764	3730	3062	2182	3109	4607	3846	3221	3871	Taok1	11	77529162	77607815	-	12421	protein_coding	TAO kinase 1 [Source:MGI Symbol;Acc:MGI:1914490]	-
ENSMUSG00000090841	2996	3538	4058	3522	2967	4138	3618	4278	3324	3826	5168	3459	3825	3800	3017	3391	Myl6	10	128490860	128494145	-	3187	protein_coding	myosin, light polypeptide 6, alkali, smooth muscle and non-muscle [Source:MGI Symbol;Acc:MGI:109318]	-
ENSMUSG00000055538	3488	3567	4164	3214	3489	3432	3700	4344	3560	4172	3572	4334	4338	4194	2992	3323	Zcchc24	14	25711642	25769039	-	4557	protein_coding	zinc finger, CCHC domain containing 24 [Source:MGI Symbol;Acc:MGI:1919168]	-
ENSMUSG00000044533	2946	3316	3744	3601	2979	4074	3566	3979	3247	4053	4778	3677	3938	4266	3148	3776	Rps2	17	24718116	24721929	+	1830	protein_coding	ribosomal protein S2 [Source:MGI Symbol;Acc:MGI:105110]	-
ENSMUSG00000026341	3219	3624	3912	3332	3204	3479	3782	4225	3516	3785	3675	3835	4213	3922	3162	3862	Actr3	1	125392905	125435727	-	4631	protein_coding	ARP3 actin-related protein 3 [Source:MGI Symbol;Acc:MGI:1921367]	-
ENSMUSG00000017119	3655	3628	4064	3216	3618	3192	3913	4509	3663	3307	2808	3731	4300	3712	3033	3820	Nbr1	11	101552149	101581951	+	6871	protein_coding	NBR1, autophagy cargo receptor [Source:MGI Symbol;Acc:MGI:108498]	-
ENSMUSG00000058558	2970	3369	3792	3458	3067	4013	3635	4274	3244	4102	4834	4100	4186	3884	2970	3713	Rpl5	5	107900502	107909005	+	3920	protein_coding	ribosomal protein L5 [Source:MGI Symbol;Acc:MGI:102854]	-
ENSMUSG00000076439	2987	3553	4388	3639	3389	3553	3782	4432	3934	3363	4186	4049	4859	4105	2913	3428	Mog	17	37010743	37023398	-	1704	protein_coding	myelin oligodendrocyte glycoprotein [Source:MGI Symbol;Acc:MGI:97435]	-
ENSMUSG00000022043	3516	3142	4079	3145	3236	3697	3702	4237	3514	3811	3365	3742	4405	4133	3031	3976	Trim35	14	66297031	66311424	+	4618	protein_coding	tripartite motif-containing 35 [Source:MGI Symbol;Acc:MGI:1914104]	-
ENSMUSG00000027200	4131	3677	4575	3044	4219	3062	4539	4660	3657	3002	2258	3370	4838	3624	3106	4076	Sema6d	2	124089969	124667770	+	10559	protein_coding	sema domain, transmembrane domain (TM), and cytoplasmic domain, (semaphorin) 6D [Source:MGI Symbol;Acc:MGI:2387661]	-
ENSMUSG00000040867	3768	3458	4036	3046	3284	3665	3368	4119	3568	4277	3288	3828	3824	4435	3204	4156	Begain	12	109032187	109068217	-	4408	protein_coding	brain-enriched guanylate kinase-associated [Source:MGI Symbol;Acc:MGI:3044626]	-
ENSMUSG00000016382	3173	3641	3891	3371	3371	3538	3855	4497	3471	3500	3370	4038	4191	3814	2947	3805	Pls3	X	75785654	75875182	-	4238	protein_coding	plastin 3 (T-isoform) [Source:MGI Symbol;Acc:MGI:104807]	-
ENSMUSG00000031696	3244	3603	3962	3331	3272	3328	3679	4485	3284	3854	3423	3884	4230	3842	3028	3894	Vps35	8	85260392	85299802	-	8899	protein_coding	VPS35 retromer complex component [Source:MGI Symbol;Acc:MGI:1890467]	-
ENSMUSG00000054942	3411	3671	3851	3322	3298	3489	3844	4635	3454	3767	3396	3798	4380	3894	3023	4043	Miga1	3	152273849	152340407	-	11605	protein_coding	mitoguardin 1 [Source:MGI Symbol;Acc:MGI:1924567]	-
ENSMUSG00000031701	3247	3572	4013	3298	3018	3674	3643	4268	3285	3880	3749	3830	4151	3779	2925	3816	Dnaja2	8	85537633	85555344	-	2975	protein_coding	DnaJ heat shock protein family (Hsp40) member A2 [Source:MGI Symbol;Acc:MGI:1931882]	-
ENSMUSG00000028484	3540	3477	4035	3242	3206	3409	3916	4261	3104	3956	2988	3325	4112	3644	3016	3944	Psip1	4	83455680	83486459	-	5082	protein_coding	PC4 and SFRS1 interacting protein 1 [Source:MGI Symbol;Acc:MGI:2142116]	-
ENSMUSG00000026074	3830	3739	4134	2972	3954	2989	4498	4721	3929	2934	2336	3307	4734	3748	3336	3832	Map4k4	1	39900913	40026310	+	9579	protein_coding	mitogen-activated protein kinase kinase kinase kinase 4 [Source:MGI Symbol;Acc:MGI:1349394]	-
ENSMUSG00000015094	3486	3334	3961	3519	2864	3936	3642	3862	3410	3842	4281	3774	3868	4015	2807	3727	Npdc1	2	25399351	25409494	+	3906	protein_coding	neural proliferation, differentiation and control 1 [Source:MGI Symbol;Acc:MGI:1099802]	-
ENSMUSG00000029104	4233	3795	4483	3093	3700	2503	3959	4640	3433	2618	1586	3104	4620	3857	3034	4326	Htt	5	34761740	34912534	+	24438	protein_coding	huntingtin [Source:MGI Symbol;Acc:MGI:96067]	-
ENSMUSG00000022472	3301	3699	4083	3383	3479	3590	3857	4283	3760	3469	3727	3941	4167	3859	3073	3537	Desi1	15	81992523	82033862	-	3635	protein_coding	desumoylating isopeptidase 1 [Source:MGI Symbol;Acc:MGI:106313]	-
ENSMUSG00000029328	3315	3243	3721	3219	3007	3608	3325	4173	3696	2999	3409	3501	4044	4419	3003	3888	Hnrnpdl	5	100033577	100039664	-	4818	protein_coding	heterogeneous nuclear ribonucleoprotein D-like [Source:MGI Symbol;Acc:MGI:1355299]	-
ENSMUSG00000041556	3037	4024	3682	3277	2967	3852	3524	3882	3460	3743	5043	4184	3560	3898	2953	3281	Fbxo2	4	148160621	148166424	+	1288	protein_coding	F-box protein 2 [Source:MGI Symbol;Acc:MGI:2446216]	-
ENSMUSG00000015733	3121	3410	3849	3335	3173	3633	3574	4293	3435	3682	3722	3948	4194	3761	2933	3699	Capza2	6	17636234	17666972	+	5890	protein_coding	capping protein (actin filament) muscle Z-line, alpha 2 [Source:MGI Symbol;Acc:MGI:106222]	-
ENSMUSG00000025794	2961	3399	3764	3505	2968	4158	3610	4252	3143	4378	4915	3915	4068	3810	2922	3652	Rpl14	9	120571444	120574654	+	1651	protein_coding	ribosomal protein L14 [Source:MGI Symbol;Acc:MGI:1914365]	-
ENSMUSG00000029775	3497	3402	3997	3190	3279	3043	3852	4413	3537	3609	2745	3472	4321	3992	3158	3937	Klhdc10	6	30401868	30455179	+	8443	protein_coding	kelch domain containing 10 [Source:MGI Symbol;Acc:MGI:1924038]	-
ENSMUSG00000022263	3639	3847	3792	2879	3638	2599	3948	4395	3242	2859	2117	3397	4179	3788	3041	3677	Trio	15	27730651	28025848	-	23395	protein_coding	triple functional domain (PTPRF interacting) [Source:MGI Symbol;Acc:MGI:1927230]	-
ENSMUSG00000022982	2946	3346	3766	3587	2856	4228	3786	4165	3259	4274	4476	3497	3841	4136	3061	3577	Sod1	16	90220754	90226329	+	3970	protein_coding	superoxide dismutase 1, soluble [Source:MGI Symbol;Acc:MGI:98351]	-
ENSMUSG00000005442	3784	3618	4033	2858	3566	2984	4065	4486	3486	2844	2162	3286	4096	3914	3113	3873	Cic	7	25267704	25294159	+	10294	protein_coding	capicua transcriptional repressor [Source:MGI Symbol;Acc:MGI:1918972]	HMG
ENSMUSG00000003657	3086	2976	3748	3086	3045	4407	4085	3995	3366	3692	3788	3028	4221	3222	2606	4095	Calb2	8	110137502	110168210	-	1743	protein_coding	calbindin 2 [Source:MGI Symbol;Acc:MGI:101914]	-
ENSMUSG00000020271	3388	3665	3835	3229	3461	3225	3670	4216	3416	3393	2884	3803	3984	4009	2952	3571	Fbxw11	11	32642724	32746816	+	4327	protein_coding	F-box and WD-40 domain protein 11 [Source:MGI Symbol;Acc:MGI:2144023]	-
ENSMUSG00000038370	3206	4161	3987	3587	3027	3635	3748	4154	3366	3063	4193	3999	3924	4416	2847	3537	Pcp4l1	1	171173262	171196268	-	1577	protein_coding	Purkinje cell protein 4-like 1 [Source:MGI Symbol;Acc:MGI:1913675]	-
ENSMUSG00000068039	3213	3312	3586	3318	3108	3799	3585	4285	3197	4040	3744	3896	4014	4077	3009	3981	Tcp1	17	12915701	12925067	+	5030	protein_coding	t-complex protein 1 [Source:MGI Symbol;Acc:MGI:98535]	-
ENSMUSG00000027340	3564	3262	4001	3051	3330	3170	3847	4497	3563	3016	2567	3040	4626	4045	3186	4220	Slc23a2	2	132052496	132145108	-	7951	protein_coding	solute carrier family 23 (nucleobase transporters), member 2 [Source:MGI Symbol;Acc:MGI:1859682]	-
ENSMUSG00000031667	3331	3634	3914	3299	3168	3537	3640	4138	3393	3939	3846	4284	4175	3702	2977	3765	Aktip	8	91111784	91199976	-	7040	protein_coding	thymoma viral proto-oncogene 1 interacting protein [Source:MGI Symbol;Acc:MGI:3693832]	-
ENSMUSG00000029405	3480	3634	4003	3199	3249	3103	3611	4172	3335	4045	2967	3574	3952	3809	3076	3997	G3bp2	5	92052146	92083719	-	8659	protein_coding	GTPase activating protein (SH3 domain) binding protein 2 [Source:MGI Symbol;Acc:MGI:2442040]	-
ENSMUSG00000052707	4061	3570	4470	3106	3813	2610	4122	4969	3497	2685	1823	3292	4756	3707	3168	3890	Tnrc6a	7	123123885	123195296	+	12706	protein_coding	trinucleotide repeat containing 6a [Source:MGI Symbol;Acc:MGI:2385292]	-
ENSMUSG00000026203	3283	3581	4111	3367	3103	3751	3715	4290	3312	3696	3940	3839	3954	3912	3021	3331	Dnajb2	1	75236406	75245692	+	4249	protein_coding	DnaJ heat shock protein family (Hsp40) member B2 [Source:MGI Symbol;Acc:MGI:1928739]	-
ENSMUSG00000031441	4080	3605	3779	3162	3925	2803	3905	4915	3426	2813	2279	3316	4193	4237	3324	3832	Atp11a	8	12757014	12868728	+	11150	protein_coding	ATPase, class VI, type 11A [Source:MGI Symbol;Acc:MGI:1354735]	-
ENSMUSG00000024533	3575	3613	3946	3192	3396	3282	3822	4400	3371	3649	2838	3736	4159	3791	2807	3686	Spire1	18	67488209	67610790	-	7766	protein_coding	spire type actin nucleation factor 1 [Source:MGI Symbol;Acc:MGI:1915416]	-
ENSMUSG00000021114	2790	3433	3679	3315	3063	3839	3596	4288	3435	3817	4180	3847	3897	3694	2941	3780	Atp6v1d	12	78840725	78861638	-	4602	protein_coding	ATPase, H+ transporting, lysosomal V1 subunit D [Source:MGI Symbol;Acc:MGI:1921084]	-
ENSMUSG00000037916	3142	3535	3829	3337	2892	3721	3605	4191	3516	3552	4646	3755	3727	4130	2842	3433	Ndufv1	19	4007497	4012806	-	2521	protein_coding	NADH:ubiquinone oxidoreductase core subunit V1 [Source:MGI Symbol;Acc:MGI:107851]	-
ENSMUSG00000029713	3402	3105	3948	3081	2867	3809	3422	3946	3284	4026	4071	3475	3945	4132	2711	3849	Gnb2	5	137528127	137533510	-	3402	protein_coding	guanine nucleotide binding protein (G protein), beta 2 [Source:MGI Symbol;Acc:MGI:95784]	-
ENSMUSG00000018501	3760	3423	4374	3097	3632	2461	4042	4468	3205	2543	1823	3002	4526	3773	3139	3672	Ncor1	11	62316426	62458541	-	12811	protein_coding	nuclear receptor co-repressor 1 [Source:MGI Symbol;Acc:MGI:1349717]	MYB
ENSMUSG00000045038	3436	3305	3888	2972	3373	3047	3979	4473	3167	2945	2294	3013	4083	3721	2934	3804	Prkce	17	86167785	86657919	+	7261	protein_coding	protein kinase C, epsilon [Source:MGI Symbol;Acc:MGI:97599]	-
ENSMUSG00000056770	3178	3190	3949	3316	3042	3503	3538	4546	3354	3531	3582	3473	4021	4112	2966	3554	Setd3	12	108106431	108179314	-	6035	protein_coding	SET domain containing 3 [Source:MGI Symbol;Acc:MGI:1289184]	-
ENSMUSG00000004894	3715	3512	3883	3154	3438	3436	3579	3991	3711	3923	3921	4445	4166	3871	2704	3415	Hapln2	3	88021750	88027583	-	2371	protein_coding	hyaluronan and proteoglycan link protein 2 [Source:MGI Symbol;Acc:MGI:2137300]	-
ENSMUSG00000038437	3854	3642	3890	2730	3226	2985	3855	4217	3484	3198	2492	3328	3987	3900	2931	3980	Mllt6	11	97663414	97685463	+	7451	protein_coding	myeloid/lymphoid or mixed-lineage leukemia; translocated to, 6 [Source:MGI Symbol;Acc:MGI:1935145]	-
ENSMUSG00000002957	3584	3040	3711	3253	3158	3670	3517	4015	3107	4055	2985	3120	3790	4039	2696	4263	Ap2a2	7	141562173	141633011	+	5663	protein_coding	adaptor-related protein complex 2, alpha 2 subunit [Source:MGI Symbol;Acc:MGI:101920]	-
ENSMUSG00000041439	3715	3602	4204	3443	3593	3033	4114	4375	3396	3205	2383	3375	4270	3459	3012	3907	Mfsd6	1	52656286	52727462	-	8231	protein_coding	major facilitator superfamily domain containing 6 [Source:MGI Symbol;Acc:MGI:1922925]	-
ENSMUSG00000069806	3572	3840	3771	3161	3097	3164	3632	4159	3620	3355	2823	3568	3882	3701	2912	3785	Cacng7	7	3332955	3368221	+	2441	protein_coding	calcium channel, voltage-dependent, gamma subunit 7 [Source:MGI Symbol;Acc:MGI:1932374]	-
ENSMUSG00000038319	3500	4082	3881	3282	3406	3474	3951	4207	3572	3293	3679	3814	3856	3975	2890	3751	Kcnh2	5	24319589	24351604	-	4845	protein_coding	potassium voltage-gated channel, subfamily H (eag-related), member 2 [Source:MGI Symbol;Acc:MGI:1341722]	-
ENSMUSG00000056602	4149	3660	4252	2825	3830	2410	4014	4664	3216	2575	1698	2849	4725	3452	3074	3955	Fry	5	150118645	150497753	+	29729	protein_coding	FRY microtubule binding protein [Source:MGI Symbol;Acc:MGI:2443895]	-
ENSMUSG00000036777	3608	3309	3955	3364	3815	3460	4208	4511	3420	3569	3489	4011	4488	3896	3031	3416	Anln	9	22332012	22389188	-	9063	protein_coding	anillin, actin binding protein [Source:MGI Symbol;Acc:MGI:1920174]	-
ENSMUSG00000021983	4090	4476	4525	3193	4117	2262	4224	4466	3541	2367	1919	3342	4429	3148	3102	3762	Atp8a2	14	59638540	60197179	-	15410	protein_coding	ATPase, aminophospholipid transporter-like, class I, type 8A, member 2 [Source:MGI Symbol;Acc:MGI:1354710]	-
ENSMUSG00000063065	3329	3179	3652	3438	3047	3884	3451	4066	3318	3617	3938	3736	3829	4121	2818	3578	Mapk3	7	126759601	126765819	+	2257	protein_coding	mitogen-activated protein kinase 3 [Source:MGI Symbol;Acc:MGI:1346859]	-
ENSMUSG00000018765	3268	3791	3886	3019	3096	3469	3515	4030	3518	3771	3454	3935	3611	3644	2861	3515	Fxr2	11	69632990	69653297	+	3766	protein_coding	fragile X mental retardation, autosomal homolog 2 [Source:MGI Symbol;Acc:MGI:1346074]	-
ENSMUSG00000028782	3551	3409	3873	2940	3277	3221	3398	4063	3196	3542	2684	3314	3903	4215	2848	4050	Adgrb2	4	129984870	130022633	+	6487	protein_coding	adhesion G protein-coupled receptor B2 [Source:MGI Symbol;Acc:MGI:2451244]	-
ENSMUSG00000055436	3467	3394	4159	3262	3524	2977	3592	4320	3569	3033	2526	3332	4265	3858	2610	3685	Srsf11	3	158010473	158036639	-	8446	protein_coding	serine/arginine-rich splicing factor 11 [Source:MGI Symbol;Acc:MGI:1916457]	-
ENSMUSG00000023118	3613	3489	3823	3132	3235	3312	3609	4028	3423	3506	3224	3899	3980	3930	2934	3852	Sympk	7	19024377	19054618	+	10534	protein_coding	symplekin [Source:MGI Symbol;Acc:MGI:1915438]	-
ENSMUSG00000032536	3573	3667	4030	3103	3298	2945	3618	4307	3399	3165	2321	3566	4024	3893	2916	3671	Trak1	9	121297502	121474918	+	12568	protein_coding	trafficking protein, kinesin binding 1 [Source:MGI Symbol;Acc:MGI:1914345]	-
ENSMUSG00000024639	3602	3582	4149	2904	3563	2933	3797	4400	3223	3241	1905	3195	4373	3597	3031	3951	Gnaq	19	16132831	16387463	+	6185	protein_coding	guanine nucleotide binding protein, alpha q polypeptide [Source:MGI Symbol;Acc:MGI:95776]	-
ENSMUSG00000021313	4216	4085	4735	3000	3979	1799	4305	4554	3186	1888	1072	2609	4789	2998	3148	3645	Ryr2	13	11553102	12106945	-	28790	protein_coding	ryanodine receptor 2, cardiac [Source:MGI Symbol;Acc:MGI:99685]	-
ENSMUSG00000027270	2900	4951	3329	3634	3566	3233	3819	4337	3774	2447	4941	5783	3795	3424	2664	2488	Lamp5	2	136052239	136069917	+	2933	protein_coding	lysosomal-associated membrane protein family, member 5 [Source:MGI Symbol;Acc:MGI:1923411]	-
ENSMUSG00000019558	3404	3452	3923	3089	3015	3230	3822	4538	3692	3030	3248	3686	4097	4117	2799	3579	Slc6a8	X	73673150	73682502	+	5210	protein_coding	solute carrier family 6 (neurotransmitter transporter, creatine), member 8 [Source:MGI Symbol;Acc:MGI:2147834]	-
ENSMUSG00000008489	3299	3553	3880	3193	3291	3669	3930	4535	3010	3931	3149	3553	3815	3548	3126	4033	Elavl2	4	91250763	91400785	-	8313	protein_coding	ELAV like RNA binding protein 1 [Source:MGI Symbol;Acc:MGI:1100887]	-
ENSMUSG00000020863	3370	3064	3865	3097	3118	3277	3661	4236	3210	3284	2888	3418	4194	3622	2714	3759	Luc7l3	11	94287890	94321988	-	7278	protein_coding	LUC7-like 3 (S. cerevisiae) [Source:MGI Symbol;Acc:MGI:1914934]	-
ENSMUSG00000044792	2997	3269	3717	3200	3147	3688	3523	4054	3173	3683	4140	3926	3791	3851	2753	3817	Isca1	13	59755409	59769810	-	10680	protein_coding	iron-sulfur cluster assembly 1 [Source:MGI Symbol;Acc:MGI:1916296]	-
ENSMUSG00000021178	3116	3766	3946	3346	2891	3534	3475	3738	3237	3673	4196	3782	3792	3799	3042	3391	Psmc1	12	100110154	100123405	+	1933	protein_coding	protease (prosome, macropain) 26S subunit, ATPase 1 [Source:MGI Symbol;Acc:MGI:106054]	-
ENSMUSG00000019796	3192	3601	4043	3030	2990	3539	3836	4019	3148	3449	3376	3583	3639	3673	2753	3896	Lrp11	10	7589800	7625483	+	3418	protein_coding	low density lipoprotein receptor-related protein 11 [Source:MGI Symbol;Acc:MGI:2442989]	-
ENSMUSG00000042675	3158	3492	3583	3261	2762	3877	3640	3864	3143	3788	4524	3650	3555	3677	2598	3258	Ypel3	7	126776955	126780514	+	1848	protein_coding	yippee like 3 [Source:MGI Symbol;Acc:MGI:1913340]	-
ENSMUSG00000063253	3058	3008	3679	3315	2959	3716	3573	4305	3078	4344	3588	3757	4099	3654	2673	3869	Scoc	8	83430084	83458391	-	4279	protein_coding	short coiled-coil protein [Source:MGI Symbol;Acc:MGI:1927654]	-
ENSMUSG00000028745	3274	3305	3760	3287	3066	3584	3572	3947	3227	3526	3795	3738	3824	4043	2891	3545	Capzb	4	139192899	139291818	+	3299	protein_coding	capping protein (actin filament) muscle Z-line, beta [Source:MGI Symbol;Acc:MGI:104652]	-
ENSMUSG00000029516	4120	4381	4185	2745	3927	2557	4147	4733	3415	2668	1602	3383	4320	3196	3240	3877	Cit	5	115845278	116008947	+	16417	protein_coding	citron [Source:MGI Symbol;Acc:MGI:105313]	-
ENSMUSG00000037058	3009	3392	3903	3296	2928	3671	3564	3998	3230	3920	3997	4008	3930	3532	2690	3659	Paip2	18	35598617	35617186	+	2789	protein_coding	polyadenylate-binding protein-interacting protein 2 [Source:MGI Symbol;Acc:MGI:1915119]	-
ENSMUSG00000043670	3267	3736	3860	3440	2951	3468	3769	4167	3552	3436	3277	3478	3935	3880	2780	3692	Diras1	10	81019589	81025662	-	3035	protein_coding	DIRAS family, GTP-binding RAS-like 1 [Source:MGI Symbol;Acc:MGI:2183442]	-
ENSMUSG00000029777	3239	3518	3772	3277	2986	3470	3658	4177	3321	3327	3290	3815	3875	3567	2758	3703	Gars	6	55038007	55079500	+	3119	protein_coding	glycyl-tRNA synthetase [Source:MGI Symbol;Acc:MGI:2449057]	-
ENSMUSG00000040548	3443	3811	3924	3120	3306	3245	3562	4107	3320	3359	2940	3730	3911	3677	2937	3545	Tex2	11	106502147	106613423	-	5576	protein_coding	testis expressed gene 2 [Source:MGI Symbol;Acc:MGI:102465]	-
ENSMUSG00000035596	3664	3143	3931	3066	3200	3313	3689	4053	3220	3833	2760	3269	3950	3737	2996	4058	Mboat7	7	3677789	3693523	-	8339	protein_coding	membrane bound O-acyltransferase domain containing 7 [Source:MGI Symbol;Acc:MGI:1924832]	-
ENSMUSG00000032050	3472	3445	3966	3085	3417	3216	3723	4306	3258	3373	3040	3505	4049	3604	2994	3512	Rdx	9	52047173	52088735	+	4639	protein_coding	radixin [Source:MGI Symbol;Acc:MGI:97887]	-
ENSMUSG00000029581	3517	3536	3905	3210	3388	3685	3568	3721	3422	3654	3529	3558	3471	3588	2833	3800	Fscn1	5	142960343	142973185	+	3012	protein_coding	fascin actin-bundling protein 1 [Source:MGI Symbol;Acc:MGI:1352745]	-
ENSMUSG00000056486	3091	3249	3692	3340	2960	3529	3626	4178	3178	3635	3340	3381	3988	3605	2799	3724	Chn1	2	73610660	73775346	-	6365	protein_coding	chimerin 1 [Source:MGI Symbol;Acc:MGI:1915674]	-
ENSMUSG00000020263	3296	3182	3847	2990	3397	2938	3553	4179	3265	2701	2690	3516	4070	3621	2676	3399	Appl2	10	83600033	83648738	-	5949	protein_coding	adaptor protein, phosphotyrosine interaction, PH domain and leucine zipper containing 2 [Source:MGI Symbol;Acc:MGI:2384914]	-
ENSMUSG00000021130	3281	3009	3937	3101	3135	3727	4547	4186	3585	3014	3154	3211	4305	3383	2667	3909	Galnt16	12	80518277	80630972	+	8047	protein_coding	polypeptide N-acetylgalactosaminyltransferase 16 [Source:MGI Symbol;Acc:MGI:1917754]	-
ENSMUSG00000052698	4084	3764	4070	3047	3697	2560	3809	4261	3398	2599	2159	3359	4265	3847	3143	3773	Tln2	9	67217087	67559703	-	18357	protein_coding	talin 2 [Source:MGI Symbol;Acc:MGI:1917799]	-
ENSMUSG00000022840	3731	3512	4103	2989	3315	3195	3453	3820	3277	3750	2593	3577	3946	3981	2872	4150	Adcy5	16	35154877	35305738	+	7184	protein_coding	adenylate cyclase 5 [Source:MGI Symbol;Acc:MGI:99673]	-
ENSMUSG00000027602	3066	3503	3528	3196	2737	3894	3400	3870	3193	3825	4259	3449	3437	3942	2636	3347	Map1lc3a	2	155276297	155278073	+	1181	protein_coding	microtubule-associated protein 1 light chain 3 alpha [Source:MGI Symbol;Acc:MGI:1915661]	-
ENSMUSG00000021248	3411	3228	3877	3255	2912	3283	3621	4039	3398	3385	3326	3547	3804	3795	2982	3777	Tmed10	12	85340614	85374847	-	5811	protein_coding	transmembrane p24 trafficking protein 10 [Source:MGI Symbol;Acc:MGI:1915831]	-
ENSMUSG00000021427	3388	3398	3787	2954	3236	3086	3465	4128	3384	3389	2849	3652	4174	3763	2734	3603	Ssr1	13	37966605	37994217	-	10431	protein_coding	signal sequence receptor, alpha [Source:MGI Symbol;Acc:MGI:105082]	-
ENSMUSG00000030884	2989	3350	3694	3215	3032	3428	3649	4162	3152	3333	3520	3545	3912	3664	2886	3815	Uqcrc2	7	120635176	120659524	+	2552	protein_coding	ubiquinol cytochrome c reductase core protein 2 [Source:MGI Symbol;Acc:MGI:1914253]	-
ENSMUSG00000031176	2938	3784	3874	3185	3278	3278	3516	4343	3417	3305	3692	4250	3916	3527	2811	3179	Dynlt3	X	9654267	9663003	-	2576	protein_coding	dynein light chain Tctex-type 3 [Source:MGI Symbol;Acc:MGI:1914367]	-
ENSMUSG00000024122	3507	3546	3971	3017	3297	2842	3816	4169	3356	3029	2721	3554	4000	3561	2791	3724	Pdpk1	17	24073680	24150924	-	10935	protein_coding	3-phosphoinositide dependent protein kinase 1 [Source:MGI Symbol;Acc:MGI:1338068]	-
ENSMUSG00000048279	3512	4289	4198	3057	4165	2338	4329	4347	3341	2238	1876	3222	4596	3389	2860	3697	Sacs	14	61138457	61240695	+	20414	protein_coding	sacsin [Source:MGI Symbol;Acc:MGI:1354724]	-
ENSMUSG00000033379	2894	3311	3647	3216	2796	3796	3437	3878	2973	4159	4197	3287	3757	3594	2638	3521	Atp6v0b	4	117884326	117887333	-	2051	protein_coding	ATPase, H+ transporting, lysosomal V0 subunit B [Source:MGI Symbol;Acc:MGI:1890510]	-
ENSMUSG00000021071	3611	3498	3862	2789	3437	3016	3959	4099	3262	3243	2458	2993	3881	3264	2665	3747	Trim9	12	70244533	70347614	-	14203	protein_coding	tripartite motif-containing 9 [Source:MGI Symbol;Acc:MGI:2137354]	-
ENSMUSG00000046364	2657	3270	3656	3480	2876	3954	3363	3866	3045	3878	4478	3425	3708	3871	2784	3427	Rpl27a	7	109519147	109522367	+	2774	protein_coding	ribosomal protein L27A [Source:MGI Symbol;Acc:MGI:1347076]	-
ENSMUSG00000049100	3979	3326	4043	2879	3274	3048	3807	4352	3274	3936	1959	2653	4144	3896	3076	4281	Pcdh10	3	45378398	45435623	+	15888	protein_coding	protocadherin 10 [Source:MGI Symbol;Acc:MGI:1338042]	-
ENSMUSG00000032349	3399	3514	4071	3433	3259	3115	3599	4091	3195	3666	3347	4142	4124	3559	2690	3279	Elovl5	9	77917364	77984519	+	3522	protein_coding	ELOVL family member 5, elongation of long chain fatty acids (yeast) [Source:MGI Symbol;Acc:MGI:1916051]	-
ENSMUSG00000038065	3295	3139	3791	3019	3078	3228	3640	4158	3239	3585	2674	3375	3981	3618	3027	3941	Mturn	6	54681624	54703851	+	5695	protein_coding	maturin, neural progenitor differentiation regulator homolog (Xenopus) [Source:MGI Symbol;Acc:MGI:1915485]	-
ENSMUSG00000068267	2919	3422	3454	3049	3217	3527	3648	3864	3353	3221	3867	3508	3643	3758	2946	3526	Cenpb	2	131175182	131180067	-	4886	protein_coding	centromere protein B [Source:MGI Symbol;Acc:MGI:88376]	-
ENSMUSG00000031442	3443	3521	3765	2756	3189	2742	3396	4083	3277	3199	2801	3508	3868	3775	2661	3497	Mcf2l	8	12873806	13020905	+	12760	protein_coding	mcf.2 transforming sequence-like [Source:MGI Symbol;Acc:MGI:103263]	-
ENSMUSG00000062444	3407	3347	3799	3161	3257	3224	3570	4034	3343	3288	2659	3526	4097	3639	2895	3891	Ap3b2	7	81460399	81493925	-	6293	protein_coding	adaptor-related protein complex 3, beta 2 subunit [Source:MGI Symbol;Acc:MGI:1100869]	-
ENSMUSG00000028820	3812	3467	4419	2683	3438	2690	3695	4042	3194	3156	2326	2936	4167	3341	2615	3384	Sfpq	4	127021324	127037013	+	4743	protein_coding	splicing factor proline/glutamine rich (polypyrimidine tract binding protein associated) [Source:MGI Symbol;Acc:MGI:1918764]	-
ENSMUSG00000033904	3375	3440	4169	2815	3683	3067	3743	4557	3666	2829	2371	3673	4796	3594	3168	3373	Ccp110	7	118712552	118737024	+	8256	protein_coding	centriolar coiled coil protein 110 [Source:MGI Symbol;Acc:MGI:2141942]	-
ENSMUSG00000048154	4436	3528	4262	2472	3579	2127	4215	5018	3230	2134	1125	2750	4871	3367	3395	4034	Kmt2d	15	98831669	98871204	-	19931	protein_coding	lysine (K)-specific methyltransferase 2D [Source:MGI Symbol;Acc:MGI:2682319]	-
ENSMUSG00000038145	3592	3185	3840	3091	3036	3056	3822	4231	3137	3368	2613	3198	3749	3359	2691	3728	Snrk	9	122117266	122169702	+	5780	protein_coding	SNF related kinase [Source:MGI Symbol;Acc:MGI:108104]	-
ENSMUSG00000021775	3175	3225	3442	2955	2861	2916	3272	4510	3126	3114	2992	3517	3951	3953	2706	3286	Nr1d2	14	18204054	18239127	-	5409	protein_coding	nuclear receptor subfamily 1, group D, member 2 [Source:MGI Symbol;Acc:MGI:2449205]	THR-like
ENSMUSG00000040652	3029	3349	3537	3132	2940	3731	3428	4035	3150	3749	3767	3233	3669	3881	2941	3622	Oaz2	9	65668001	65690300	+	2990	protein_coding	ornithine decarboxylase antizyme 2 [Source:MGI Symbol;Acc:MGI:109492]	-
ENSMUSG00000022051	3003	3242	3693	3196	3014	3489	3739	4122	3318	3432	3558	3912	4055	3557	2918	3591	Bnip3l	14	66985239	67008877	-	3859	protein_coding	BCL2/adenovirus E1B interacting protein 3-like [Source:MGI Symbol;Acc:MGI:1332659]	-
ENSMUSG00000019775	3561	3508	4147	3054	3542	2758	3615	4374	3316	2879	2098	3148	4517	3685	2893	3730	Rgs17	10	5825663	5922400	-	8298	protein_coding	regulator of G-protein signaling 17 [Source:MGI Symbol;Acc:MGI:1927469]	-
ENSMUSG00000029053	3196	3344	3588	3095	2874	3237	3451	3788	3133	3449	3207	3556	3839	3585	2848	3499	Prkcz	4	155260129	155361361	-	6318	protein_coding	protein kinase C, zeta [Source:MGI Symbol;Acc:MGI:97602]	-
ENSMUSG00000033526	3679	3705	4001	2881	3241	2936	3587	4209	3316	3019	2447	3182	3876	3559	2855	3859	Ppip5k1	2	121310561	121355396	-	12486	protein_coding	diphosphoinositol pentakisphosphate kinase 1 [Source:MGI Symbol;Acc:MGI:2443281]	-
ENSMUSG00000022390	3722	3323	3877	2905	3238	2853	3514	4128	3339	2993	2030	3147	4132	3707	2973	3738	Zc3h7b	15	81745057	81796260	+	10045	protein_coding	zinc finger CCCH type containing 7B [Source:MGI Symbol;Acc:MGI:1328310]	-
ENSMUSG00000039716	3901	3591	4106	2850	3585	2437	3978	4424	3315	2093	1445	2582	4302	3586	2979	4059	Dock3	9	106892825	107231909	-	14448	protein_coding	dedicator of cyto-kinesis 3 [Source:MGI Symbol;Acc:MGI:2429763]	-
ENSMUSG00000021047	3288	3456	3532	3014	3236	3123	3503	4269	3275	3533	2829	3651	3944	3613	2869	3723	Nova1	12	46694517	46818929	-	8747	protein_coding	neuro-oncological ventral antigen 1 [Source:MGI Symbol;Acc:MGI:104297]	-
ENSMUSG00000026163	3415	3423	3084	3243	2829	2249	2671	3661	2640	2809	1961	2634	3315	4572	2706	3304	Sphkap	1	83254139	83408200	-	9602	protein_coding	SPHK1 interactor, AKAP domain containing [Source:MGI Symbol;Acc:MGI:1924879]	-
ENSMUSG00000053580	3848	3598	4104	2712	3630	2521	3913	4512	3126	2730	1728	2739	4499	3629	2955	3994	Tanc2	11	105589986	105929304	+	16605	protein_coding	tetratricopeptide repeat, ankyrin repeat and coiled-coil containing 2 [Source:MGI Symbol;Acc:MGI:2444121]	-
ENSMUSG00000074892	3359	3707	3616	3088	3321	2866	3422	4248	3468	3131	2816	4136	4161	3984	2908	3221	B3galt5	16	96235801	96319859	+	6159	protein_coding	UDP-Gal:betaGlcNAc beta 1,3-galactosyltransferase, polypeptide 5 [Source:MGI Symbol;Acc:MGI:2136878]	-
ENSMUSG00000021987	3184	3545	3827	3032	3231	3112	3677	4211	3296	3077	2750	3413	3950	3678	2853	3502	Mtmr6	14	60265228	60302370	+	4437	protein_coding	myotubularin related protein 6 [Source:MGI Symbol;Acc:MGI:2145637]	-
ENSMUSG00000026426	3343	3311	3819	3023	2920	3630	3666	4079	3326	3383	3406	3189	3858	3712	2855	3502	Arl8a	1	135146824	135156269	+	2299	protein_coding	ADP-ribosylation factor-like 8A [Source:MGI Symbol;Acc:MGI:1915974]	-
ENSMUSG00000025139	3232	3241	3532	2973	3081	3119	3520	4099	3116	3434	3055	3262	3806	3724	2815	3679	Tollip	7	141874813	141918507	-	5059	protein_coding	toll interacting protein [Source:MGI Symbol;Acc:MGI:1891808]	-
ENSMUSG00000024073	3830	3422	4237	2846	3609	2203	3909	4364	3154	2350	1576	2825	4881	3367	2904	3735	Birc6	17	74528295	74703356	+	28830	protein_coding	baculoviral IAP repeat-containing 6 [Source:MGI Symbol;Acc:MGI:1276108]	-
ENSMUSG00000000804	3421	3574	3879	2867	3447	2728	3630	4368	3398	3086	2072	3282	3865	3574	3024	3916	Usp32	11	84984442	85140161	-	7680	protein_coding	ubiquitin specific peptidase 32 [Source:MGI Symbol;Acc:MGI:2144475]	-
ENSMUSG00000023236	2657	2903	3246	3212	2855	3980	3424	4192	2934	3969	4060	3228	3803	3940	2851	3597	Scg5	2	113776362	113829121	-	1569	protein_coding	secretogranin V [Source:MGI Symbol;Acc:MGI:98289]	-
ENSMUSG00000027763	3146	3478	3720	3039	3417	3030	3652	4374	3306	2861	2972	3880	4207	3446	2593	3386	Mbnl1	3	60472830	60629750	+	18717	protein_coding	muscleblind like splicing factor 1 [Source:MGI Symbol;Acc:MGI:1928482]	-
ENSMUSG00000020811	3222	3405	3843	3025	3284	3396	3465	3917	3316	3309	3385	3446	4019	3927	2886	3491	Wscd1	11	71749920	71789647	+	4287	protein_coding	WSC domain containing 1 [Source:MGI Symbol;Acc:MGI:2448493]	-
ENSMUSG00000028677	3274	3314	3804	3010	3048	3370	3486	4042	3038	3436	3307	3243	3673	3540	2915	3754	Rnf220	4	117271463	117497052	-	8239	protein_coding	ring finger protein 220 [Source:MGI Symbol;Acc:MGI:1913993]	-
ENSMUSG00000022234	2897	3304	3389	3156	2821	3519	3381	3796	3015	4130	3861	3598	3574	3652	2700	3550	Cct5	15	31590800	31601804	-	2766	protein_coding	chaperonin containing Tcp1, subunit 5 (epsilon) [Source:MGI Symbol;Acc:MGI:107185]	-
ENSMUSG00000028656	3366	3408	3913	3010	3165	3181	3531	3997	3165	3220	2608	3673	3924	3535	2965	3449	Cap1	4	122859047	122886056	-	3494	protein_coding	CAP, adenylate cyclase-associated protein 1 (yeast) [Source:MGI Symbol;Acc:MGI:88262]	-
ENSMUSG00000060681	3228	3130	3692	3041	3043	3243	3488	4114	3270	3486	2737	3247	3972	3908	2722	3623	Slc9a6	X	56609757	56664230	+	5098	protein_coding	solute carrier family 9 (sodium/hydrogen exchanger), member 6 [Source:MGI Symbol;Acc:MGI:2443511]	-
ENSMUSG00000060373	3134	2882	3537	3089	2859	3388	3472	3835	2952	4176	3802	3900	3661	3193	2676	3533	Hnrnpc	14	52073377	52104028	-	4322	protein_coding	heterogeneous nuclear ribonucleoprotein C [Source:MGI Symbol;Acc:MGI:107795]	-
ENSMUSG00000019852	3689	3428	4200	2697	3695	2252	3759	4365	3194	2539	1429	2623	4350	3636	2896	3785	Arfgef3	10	18581839	18743949	-	14579	protein_coding	ARFGEF family member 3 [Source:MGI Symbol;Acc:MGI:106387]	-
ENSMUSG00000052337	2971	3306	3771	3019	2904	3459	3726	3949	3341	3302	3190	3789	3868	3843	2458	3840	Immt	6	71831331	71877388	+	11353	protein_coding	inner membrane protein, mitochondrial [Source:MGI Symbol;Acc:MGI:1923864]	-
ENSMUSG00000061436	4473	4204	5031	2493	4736	1154	4382	4822	3486	1352	429	2663	6045	3119	3327	3466	Hipk2	6	38694390	38876165	-	8836	protein_coding	homeodomain interacting protein kinase 2 [Source:MGI Symbol;Acc:MGI:1314872]	-
ENSMUSG00000045128	2636	2954	3557	3276	2697	3999	3407	3744	3029	3871	4687	3449	3616	3764	2827	3524	Rpl18a	8	70894722	70897412	-	1739	protein_coding	ribosomal protein L18A [Source:MGI Symbol;Acc:MGI:1924058]	-
ENSMUSG00000031691	3455	3505	3851	2878	3147	3020	3621	4117	3277	3175	2680	3324	3641	3675	2933	3666	Tnpo2	8	85036915	85057583	+	6285	protein_coding	transportin 2 (importin 3, karyopherin beta 2b) [Source:MGI Symbol;Acc:MGI:2384849]	-
ENSMUSG00000032482	3260	3036	3679	3062	2775	3511	3290	3786	2897	3730	2879	2834	3425	3882	2848	3860	Cspg5	9	110243783	110262576	+	10074	protein_coding	chondroitin sulfate proteoglycan 5 [Source:MGI Symbol;Acc:MGI:1352747]	-
ENSMUSG00000025777	3017	3435	3711	3077	2929	3049	3581	4247	3196	3278	2621	3516	3909	3385	2774	3771	Gdap1	1	17145362	17164271	+	7731	protein_coding	ganglioside-induced differentiation-associated-protein 1 [Source:MGI Symbol;Acc:MGI:1338002]	-
ENSMUSG00000054766	3180	3167	3815	2917	2698	3261	3288	3818	3038	3753	3095	3596	3822	3783	2774	3644	Set	2	30057378	30072577	+	4070	protein_coding	SET nuclear oncogene [Source:MGI Symbol;Acc:MGI:1860267]	-
ENSMUSG00000046240	3393	3421	3723	2923	3161	3105	3447	4068	3430	3259	3338	3781	3946	3766	2724	3177	Hepacam	9	37367351	37386575	+	3347	protein_coding	hepatocyte cell adhesion molecule [Source:MGI Symbol;Acc:MGI:1920177]	-
ENSMUSG00000037902	3438	3089	3540	2814	2857	3022	3096	3508	3106	3450	2532	2923	3415	3758	2578	3250	Sirpa	2	129592835	129632228	+	4911	protein_coding	signal-regulatory protein alpha [Source:MGI Symbol;Acc:MGI:108563]	-
ENSMUSG00000025920	3118	3431	3671	2965	3212	3190	3374	4266	3113	3367	3205	3852	3846	3446	2744	3618	Stau2	1	16228674	16520112	-	6747	protein_coding	staufen double-stranded RNA binding protein 2 [Source:MGI Symbol;Acc:MGI:1352508]	-
ENSMUSG00000057133	3882	3756	4085	2782	3525	2385	3828	4426	3249	2452	1612	2872	4220	3473	3072	3735	Chd6	2	160946978	161109075	-	19093	protein_coding	chromodomain helicase DNA binding protein 6 [Source:MGI Symbol;Acc:MGI:1918639]	-
ENSMUSG00000025666	3172	3038	4459	2982	3019	3176	3176	3993	3171	3704	2936	4514	4423	3374	2555	3374	Tmem47	X	81070698	81097872	+	4025	protein_coding	transmembrane protein 47 [Source:MGI Symbol;Acc:MGI:2177570]	-
ENSMUSG00000024294	3434	3356	3858	2865	3522	2750	3699	4235	3292	2822	2344	3147	3967	3436	2831	3476	Mib1	18	10725548	10818704	+	10369	protein_coding	mindbomb E3 ubiquitin protein ligase 1 [Source:MGI Symbol;Acc:MGI:2443157]	-
ENSMUSG00000038936	2884	3185	3710	3295	3041	3528	3443	3931	3252	3659	3972	3777	3985	3601	2751	3378	Sccpdh	1	179668210	179687189	+	7562	protein_coding	saccharopine dehydrogenase (putative) [Source:MGI Symbol;Acc:MGI:1924486]	-
ENSMUSG00000062044	3602	3042	3571	2761	2917	3369	3391	3998	3206	3275	2413	2778	3485	4060	2723	4057	Lmtk3	7	45783738	45804144	+	5744	protein_coding	lemur tyrosine kinase 3 [Source:MGI Symbol;Acc:MGI:3039582]	-
ENSMUSG00000035776	3158	3233	3720	3064	3057	3235	3454	3864	3086	3524	3462	3701	3836	3445	2723	3611	Cd99l2	X	71420060	71492849	-	4902	protein_coding	CD99 antigen-like 2 [Source:MGI Symbol;Acc:MGI:2177151]	-
ENSMUSG00000043067	3206	3394	3506	2982	3130	3097	3523	4104	3247	3229	3424	4005	3885	3844	2826	3541	Dpy19l1	9	24411776	24503140	-	6350	protein_coding	dpy-19-like 1 (C. elegans) [Source:MGI Symbol;Acc:MGI:1915685]	-
ENSMUSG00000024472	3455	3696	3871	2797	3404	2698	3578	4256	3372	2811	2255	3403	4036	3405	2967	3594	Dcp2	18	44380502	44424969	+	8702	protein_coding	decapping mRNA 2 [Source:MGI Symbol;Acc:MGI:1917890]	-
ENSMUSG00000026587	3598	2849	3893	2948	3149	2778	3424	4086	3142	3639	1694	2917	4165	3790	2903	4180	Astn1	1	158362273	158691781	+	9839	protein_coding	astrotactin 1 [Source:MGI Symbol;Acc:MGI:1098567]	-
ENSMUSG00000003345	3166	3409	3310	2977	2839	3655	3340	3770	3041	3565	3847	3776	3585	3649	2793	3541	Csnk1g2	10	80622838	80640749	+	4835	protein_coding	casein kinase 1, gamma 2 [Source:MGI Symbol;Acc:MGI:1920014]	-
ENSMUSG00000027030	3121	3666	3747	3066	3128	3199	3685	4147	3333	3049	3242	3445	3633	3439	2848	3689	Stk39	2	68210445	68472268	-	4955	protein_coding	serine/threonine kinase 39 [Source:MGI Symbol;Acc:MGI:1858416]	-
ENSMUSG00000022558	3437	3559	3682	2981	3291	3106	3825	4115	3298	2949	2686	3487	3727	3686	2686	3679	Mroh1	15	76380261	76453038	+	16468	protein_coding	maestro heat-like repeat family member 1 [Source:MGI Symbol;Acc:MGI:2442558]	-
ENSMUSG00000035805	3028	3533	3623	2947	2714	3500	3211	3783	3252	3310	3684	3680	3985	3686	2723	3234	Mlc1	15	88955884	88979007	-	2801	protein_coding	megalencephalic leukoencephalopathy with subcortical cysts 1 homolog (human) [Source:MGI Symbol;Acc:MGI:2157910]	-
ENSMUSG00000002222	3283	3343	3494	2894	2998	2810	3434	4004	2994	3167	2631	3281	3734	3464	2806	3318	Rmnd5a	6	71388634	71440637	-	6783	protein_coding	required for meiotic nuclear division 5 homolog A [Source:MGI Symbol;Acc:MGI:1915727]	-
ENSMUSG00000043419	3000	3063	3513	3102	2776	3522	3220	3844	3142	4160	3473	3356	3542	3652	2698	3656	Rnf227	11	69340461	69342641	+	2081	protein_coding	ring finger protein 227 [Source:MGI Symbol;Acc:MGI:1915359]	-
ENSMUSG00000026277	3025	3134	3544	3051	2849	3579	3340	3981	2972	3749	3306	3308	3618	3700	2762	3765	Stk25	1	93619751	93658659	-	5812	protein_coding	serine/threonine kinase 25 (yeast) [Source:MGI Symbol;Acc:MGI:1891699]	-
ENSMUSG00000031776	2934	3251	3561	3031	2885	3529	3263	3899	3055	3613	3635	3482	3754	3608	2640	3610	Arl2bp	8	94666600	94674425	+	2802	protein_coding	ADP-ribosylation factor-like 2 binding protein [Source:MGI Symbol;Acc:MGI:1349429]	-
ENSMUSG00000015305	3513	3605	4043	2891	3801	2921	3733	4045	3404	2940	2021	3110	4010	3744	2939	3862	Sash1	10	8722219	8886070	-	8568	protein_coding	SAM and SH3 domain containing 1 [Source:MGI Symbol;Acc:MGI:1917347]	-
ENSMUSG00000029330	3156	3747	3566	3152	2981	2891	3511	3789	3239	2871	3317	3704	3486	3730	2485	3362	Cds1	5	101765130	101823858	+	3939	protein_coding	CDP-diacylglycerol synthase 1 [Source:MGI Symbol;Acc:MGI:1921846]	-
ENSMUSG00000026260	2870	3365	3382	3282	2865	3322	3376	3898	3220	3543	3907	3799	3678	3522	2553	3317	Ndufa10	1	92439010	92473860	-	3331	protein_coding	NADH:ubiquinone oxidoreductase subunit A10 [Source:MGI Symbol;Acc:MGI:1914523]	-
ENSMUSG00000053510	3428	3320	3606	3103	3124	2924	3562	4145	3283	2921	2649	3403	4024	3485	2805	3442	Nrd1	4	109000655	109061777	+	7140	protein_coding	nardilysin, N-arginine dibasic convertase, NRD convertase 1 [Source:MGI Symbol;Acc:MGI:1201386]	-
ENSMUSG00000064302	3499	3835	3838	2906	3468	2585	3685	4263	3341	2645	2030	3096	4108	3287	3052	3720	Clasp1	1	118389058	118612678	+	21844	protein_coding	CLIP associating protein 1 [Source:MGI Symbol;Acc:MGI:1923957]	-
ENSMUSG00000040479	3166	2694	3225	2513	2730	3152	3241	3527	2777	2743	2542	2744	3424	3329	2235	3425	Dgkz	2	91932824	91975864	-	6270	protein_coding	diacylglycerol kinase zeta [Source:MGI Symbol;Acc:MGI:1278339]	-
ENSMUSG00000021708	3650	3472	3562	2931	3510	2578	3025	4210	3212	3348	1802	3290	3926	4054	2939	3694	Rasgrf2	13	91880400	92131656	-	9237	protein_coding	RAS protein-specific guanine nucleotide-releasing factor 2 [Source:MGI Symbol;Acc:MGI:109137]	-
ENSMUSG00000040855	3382	3412	3888	3001	3191	2768	3679	4051	3159	3081	2266	2984	4042	3698	2791	3803	Reps2	X	162411954	162643649	-	8296	protein_coding	RALBP1 associated Eps domain containing protein 2 [Source:MGI Symbol;Acc:MGI:2663511]	-
ENSMUSG00000059146	3764	3389	4053	2671	3807	2053	3511	3885	2985	2249	1388	2439	4431	3399	2827	3647	Ntrk3	7	78175959	78738012	-	30170	protein_coding	neurotrophic tyrosine kinase, receptor, type 3 [Source:MGI Symbol;Acc:MGI:97385]	-
ENSMUSG00000002052	3448	3201	3825	2919	3130	2771	3669	4332	3163	2893	2148	3097	3963	3530	2764	3705	Supt6	11	78206746	78245987	-	7095	protein_coding	suppressor of Ty 6 [Source:MGI Symbol;Acc:MGI:107726]	-
ENSMUSG00000026335	3570	2719	3790	2835	2880	3172	3256	3949	2876	3637	2181	2690	3675	3951	2813	4188	Pam	1	97795114	98095646	-	11892	protein_coding	peptidylglycine alpha-amidating monooxygenase [Source:MGI Symbol;Acc:MGI:97475]	-
ENSMUSG00000031376	3464	3653	3777	2754	3417	2242	4021	4037	3106	2100	1416	2794	4018	3220	3030	3743	Atp2b3	X	73503086	73571005	+	4820	protein_coding	ATPase, Ca++ transporting, plasma membrane 3 [Source:MGI Symbol;Acc:MGI:1347353]	-
ENSMUSG00000031028	3574	2897	3772	2780	3033	2891	3484	4181	2931	3665	1726	2587	3829	3551	2762	4159	Tub	7	108950338	109034460	+	8391	protein_coding	tubby bipartite transcription factor [Source:MGI Symbol;Acc:MGI:2651573]	Tub
ENSMUSG00000020436	2949	2972	3466	3070	2820	3504	3117	3802	2787	3972	2934	3256	3842	3657	2671	3675	Gabrg2	11	41910203	42000857	-	5916	protein_coding	gamma-aminobutyric acid (GABA) A receptor, subunit gamma 2 [Source:MGI Symbol;Acc:MGI:95623]	-
ENSMUSG00000024810	2737	3236	3528	2987	3157	2942	3474	4164	3689	2938	3045	3972	4291	4079	2818	3492	Il33	19	29925114	29960718	+	2886	protein_coding	interleukin 33 [Source:MGI Symbol;Acc:MGI:1924375]	-
ENSMUSG00000020594	3263	3053	3718	2717	3148	2739	3434	4318	3119	2986	2222	3188	3954	3410	2911	3723	Pum2	12	8674134	8752581	+	7260	protein_coding	pumilio RNA-binding family member 2 [Source:MGI Symbol;Acc:MGI:1931751]	-
ENSMUSG00000039782	3484	3380	3569	2642	3288	2934	3354	4164	3373	3155	2631	3765	3980	3816	2702	3431	Cpeb2	5	43233170	43289724	+	7816	protein_coding	cytoplasmic polyadenylation element binding protein 2 [Source:MGI Symbol;Acc:MGI:2442640]	-
ENSMUSG00000028691	2507	2806	3599	3311	2813	3740	3475	3839	2934	3599	4004	3912	4275	3471	2648	3361	Prdx1	4	116685544	116700822	+	3043	protein_coding	peroxiredoxin 1 [Source:MGI Symbol;Acc:MGI:99523]	-
ENSMUSG00000027652	3739	3563	4022	2790	3394	2370	3501	4056	3226	2702	1886	3132	4037	3475	2921	3424	Ralgapb	2	158409848	158499253	+	12992	protein_coding	Ral GTPase activating protein, beta subunit (non-catalytic) [Source:MGI Symbol;Acc:MGI:2444531]	-
ENSMUSG00000042429	3347	3229	3774	2834	3302	2896	4208	3983	3101	2523	2638	3320	3992	3062	2653	3525	Adora1	1	134199223	134235431	-	5785	protein_coding	adenosine A1 receptor [Source:MGI Symbol;Acc:MGI:99401]	-
ENSMUSG00000037270	3660	3344	4289	2849	3711	2076	3914	4001	2987	2485	1362	2529	4938	3318	2816	3603	4932438A13Rik	3	36863104	37053033	+	32279	protein_coding	RIKEN cDNA 4932438A13 gene [Source:MGI Symbol;Acc:MGI:2444631]	-
ENSMUSG00000066232	3346	3340	3667	2946	3037	2831	3462	4018	3100	3510	2674	3546	3936	3318	2697	3212	Ipo7	7	110018274	110056609	+	11169	protein_coding	importin 7 [Source:MGI Symbol;Acc:MGI:2152414]	-
ENSMUSG00000021669	3318	3418	3653	2828	3418	2770	3396	4302	3300	3130	2641	3556	3838	3500	2767	3610	Col4a3bp	13	96542618	96640167	+	8236	protein_coding	collagen, type IV, alpha 3 (Goodpasture antigen) binding protein [Source:MGI Symbol;Acc:MGI:1915268]	-
ENSMUSG00000036751	2599	3444	3518	3330	2745	3727	3313	3753	3124	3669	4536	3334	3537	3542	2453	3071	Cox6b1	7	30616861	30626151	-	708	protein_coding	cytochrome c oxidase, subunit 6B1 [Source:MGI Symbol;Acc:MGI:107460]	-
ENSMUSG00000037905	3394	3250	3715	2837	2929	3059	3687	3971	3221	3325	2782	3026	3580	3333	2485	3720	Bri3bp	5	125441568	125460370	+	6571	protein_coding	Bri3 binding protein [Source:MGI Symbol;Acc:MGI:1924059]	-
ENSMUSG00000031393	3687	3343	4061	2782	3309	2391	3624	4223	2966	2540	1510	2739	4345	3376	2876	3653	Mecp2	X	74026592	74135363	-	15067	protein_coding	methyl CpG binding protein 2 [Source:MGI Symbol;Acc:MGI:99918]	MBD
ENSMUSG00000034825	3084	2980	4317	2959	3039	3479	4193	4534	3078	3055	2739	3090	4122	3107	2602	3640	Nrip3	7	109758055	109782025	-	4012	protein_coding	nuclear receptor interacting protein 3 [Source:MGI Symbol;Acc:MGI:1925843]	-
ENSMUSG00000032898	3077	3220	3314	2945	2942	3290	3384	3788	3128	3238	2928	3341	3543	3515	2758	3616	Fbxo21	5	117976730	118010201	+	5545	protein_coding	F-box protein 21 [Source:MGI Symbol;Acc:MGI:1924223]	-
ENSMUSG00000047215	2457	3068	3408	3267	2794	3671	3277	3821	2813	3633	4389	3119	3757	3553	2529	3403	Rpl9	5	65388364	65391444	-	3081	protein_coding	ribosomal protein L9 [Source:MGI Symbol;Acc:MGI:1298373]	-
ENSMUSG00000022044	2816	3012	3918	3058	2816	3461	3514	4088	3224	3320	3593	3285	4049	3409	2746	3200	Stmn4	14	66344296	66361680	+	1916	protein_coding	stathmin-like 4 [Source:MGI Symbol;Acc:MGI:1931224]	-
ENSMUSG00000020716	3468	3549	3659	2777	3398	2565	3745	4353	3230	2922	1956	3215	4069	3405	2655	3862	Nf1	11	79339693	79581612	+	15850	protein_coding	neurofibromin 1 [Source:MGI Symbol;Acc:MGI:97306]	-
ENSMUSG00000033917	2902	2948	3491	3030	2696	3506	3357	3636	2988	3451	3486	3533	3861	3621	2309	3607	Gde1	7	118688545	118705778	-	1692	protein_coding	glycerophosphodiester phosphodiesterase 1 [Source:MGI Symbol;Acc:MGI:1891827]	-
ENSMUSG00000022710	3094	3071	3426	2794	3003	2751	3483	4196	3226	2913	2506	3261	3841	3504	2776	3581	Usp7	16	8689595	8792308	-	7766	protein_coding	ubiquitin specific peptidase 7 [Source:MGI Symbol;Acc:MGI:2182061]	-
ENSMUSG00000020684	3169	3242	3669	2900	2837	3220	3558	3641	2925	3566	3399	3142	3436	3398	2677	3607	Rasl10b	11	83409137	83421039	+	4010	protein_coding	RAS-like, family 10, member B [Source:MGI Symbol;Acc:MGI:2685575]	-
ENSMUSG00000003534	3418	3242	3758	3018	3113	2842	3224	3723	3446	2770	2938	3217	3906	3726	2995	3409	Ddr1	17	35681567	35704621	-	4774	protein_coding	discoidin domain receptor family, member 1 [Source:MGI Symbol;Acc:MGI:99216]	-
ENSMUSG00000016559	2597	2660	3582	2832	2731	3102	2995	3545	2919	3240	3228	2716	3433	4087	2471	3399	H3f3b	11	116021912	116027962	-	2976	protein_coding	H3 histone, family 3B [Source:MGI Symbol;Acc:MGI:1101768]	-
ENSMUSG00000060012	3402	3558	3551	2759	3675	2823	3742	4086	3722	2667	2482	3590	4106	3492	2961	3518	Kif13b	14	64647265	64809617	+	13017	protein_coding	kinesin family member 13B [Source:MGI Symbol;Acc:MGI:1098265]	-
ENSMUSG00000024099	2468	3088	3344	3191	2746	3762	3145	3782	2877	3584	4353	3519	3527	3489	2696	3209	Ndufv2	17	66078638	66101559	-	2147	protein_coding	NADH:ubiquinone oxidoreductase core subunit V2 [Source:MGI Symbol;Acc:MGI:1920150]	-
ENSMUSG00000018340	3166	3479	3426	3132	3029	3301	3551	3765	3082	2646	3580	3936	3613	3347	2862	3099	Anxa6	11	54979108	55033445	-	2930	protein_coding	annexin A6 [Source:MGI Symbol;Acc:MGI:88255]	-
ENSMUSG00000024302	3190	3318	3656	2892	3015	2755	3613	4177	3114	2827	2257	3249	4052	3643	2770	3584	Dtna	18	23415135	23659715	+	16930	protein_coding	dystrobrevin alpha [Source:MGI Symbol;Acc:MGI:106039]	-
ENSMUSG00000034243	3740	3377	4013	2779	3353	2283	3668	4309	3221	2474	1627	2788	4366	3188	2900	3722	Golgb1	16	36875140	36933085	+	11862	protein_coding	golgi autoantigen, golgin subfamily b, macrogolgin 1 [Source:MGI Symbol;Acc:MGI:1099447]	-
ENSMUSG00000001366	2717	3621	3409	3018	2766	3324	3343	3984	3030	2950	3317	3203	3415	3586	2644	3431	Fbxo9	9	78081499	78109065	-	3103	protein_coding	f-box protein 9 [Source:MGI Symbol;Acc:MGI:1918788]	-
ENSMUSG00000025404	3439	3109	4061	2941	3195	2747	3797	3887	3122	2758	2335	3136	3881	3234	2634	3427	R3hdm2	10	127380327	127499384	+	5987	protein_coding	R3H domain containing 2 [Source:MGI Symbol;Acc:MGI:1919000]	-
ENSMUSG00000038034	3272	2717	3512	2732	2417	3355	3010	3640	2804	3876	3220	2617	3364	3913	2587	3866	Igsf8	1	172261641	172319841	+	5217	protein_coding	immunoglobulin superfamily, member 8 [Source:MGI Symbol;Acc:MGI:2154090]	-
ENSMUSG00000004789	3203	3399	3695	3033	2955	2959	3529	3863	3071	3317	3149	3399	3676	3399	2722	3328	Dlst	12	85110833	85134845	+	9559	protein_coding	dihydrolipoamide S-succinyltransferase (E2 component of 2-oxo-glutarate complex) [Source:MGI Symbol;Acc:MGI:1926170]	-
ENSMUSG00000020817	3186	3190	3484	3032	3082	2902	3498	3948	3116	3351	2623	3295	3723	3477	2688	3475	Rabep1	11	70844778	70943105	+	6868	protein_coding	rabaptin, RAB GTPase binding effector protein 1 [Source:MGI Symbol;Acc:MGI:1860236]	-
ENSMUSG00000032187	3254	3421	3794	2792	3233	2765	3405	3726	3090	3013	2386	3350	3545	3485	2805	3658	Smarca4	9	21616169	21704230	+	6475	protein_coding	SWI/SNF related, matrix associated, actin dependent regulator of chromatin, subfamily a, member 4 [Source:MGI Symbol;Acc:MGI:88192]	-
ENSMUSG00000018481	3234	3313	3577	2774	3117	2810	3366	4422	3117	2864	2323	3216	3927	3231	2772	3537	Appbp2	11	85187262	85235130	-	6463	protein_coding	amyloid beta precursor protein (cytoplasmic tail) binding protein 2 [Source:MGI Symbol;Acc:MGI:1914134]	-
ENSMUSG00000027834	2950	3032	3370	2855	2717	3137	2947	3723	2812	4082	2671	3090	3506	3690	2629	3692	Serpini1	3	75557547	75643495	+	7286	protein_coding	serine (or cysteine) peptidase inhibitor, clade I, member 1 [Source:MGI Symbol;Acc:MGI:1194506]	-
ENSMUSG00000026469	3459	3333	3943	2869	3215	2586	3748	4091	2908	2848	1982	3053	4140	3495	2772	3557	Xpr1	1	155275701	155417415	-	17880	protein_coding	xenotropic and polytropic retrovirus receptor 1 [Source:MGI Symbol;Acc:MGI:97932]	-
ENSMUSG00000024750	2953	3209	3403	2868	2915	3125	3167	3761	2969	2914	3160	3349	3455	3553	2553	3283	Zfand5	19	21272278	21282289	+	6193	protein_coding	zinc finger, AN1-type domain 5 [Source:MGI Symbol;Acc:MGI:1278334]	-
ENSMUSG00000031391	3442	2894	3584	2881	3243	2659	3901	4144	3079	2927	1647	2741	3798	3375	3117	3972	L1cam	X	73853778	73896105	-	7347	protein_coding	L1 cell adhesion molecule [Source:MGI Symbol;Acc:MGI:96721]	-
ENSMUSG00000024949	3319	2951	3628	2715	3072	2840	3451	3720	3081	3092	2423	3070	3637	3713	2616	3418	Sf1	19	6363690	6378030	+	6211	protein_coding	splicing factor 1 [Source:MGI Symbol;Acc:MGI:1095403]	-
ENSMUSG00000055204	3750	3459	3999	2736	3663	2091	3679	4299	3113	2272	1312	2709	4346	3161	3034	3402	Ankrd17	5	90227166	90366577	-	35542	protein_coding	ankyrin repeat domain 17 [Source:MGI Symbol;Acc:MGI:1932101]	-
ENSMUSG00000053477	3023	3128	3857	2632	2962	2661	3654	3930	2993	2540	2434	3175	3943	3213	2390	3284	Tcf4	18	69343356	69689079	+	27382	protein_coding	transcription factor 4 [Source:MGI Symbol;Acc:MGI:98506]	bHLH
ENSMUSG00000035798	3125	3192	3529	2700	3063	2838	3374	3801	2962	3242	2839	3384	3788	3405	2532	3412	Zdhhc17	10	110941780	111010140	-	7048	protein_coding	zinc finger, DHHC domain containing 17 [Source:MGI Symbol;Acc:MGI:2445110]	-
ENSMUSG00000041879	3391	3264	3605	2766	3001	2627	3314	4101	3201	2777	2222	2989	3702	3722	2815	3738	Ipo9	1	135382312	135430499	-	8233	protein_coding	importin 9 [Source:MGI Symbol;Acc:MGI:1918944]	-
ENSMUSG00000044117	2945	3174	3498	3107	2981	3381	3365	3769	3096	3711	2825	3304	3541	3251	2560	3617	2900011O08Rik	16	13986604	14101500	+	2395	protein_coding	RIKEN cDNA 2900011O08 gene [Source:MGI Symbol;Acc:MGI:1914504]	-
ENSMUSG00000072704	3193	3149	3587	2957	2662	3185	3130	3676	2784	3939	3202	3340	3806	3314	2604	3242	Smim10l1	6	133104909	133110899	+	3068	protein_coding	small integral membrane protein 10 like 1 [Source:MGI Symbol;Acc:MGI:1914379]	-
ENSMUSG00000021748	2513	3244	3181	3074	2640	3292	3230	3889	2847	3478	3767	3771	3572	3395	2547	3250	Pdhb	14	8165996	8173025	-	3861	protein_coding	pyruvate dehydrogenase (lipoamide) beta [Source:MGI Symbol;Acc:MGI:1915513]	-
ENSMUSG00000009418	3955	3445	4165	2700	3771	2200	3666	4416	3424	2027	1200	2265	4638	3510	2952	4058	Nav1	1	135434580	135607295	-	17303	protein_coding	neuron navigator 1 [Source:MGI Symbol;Acc:MGI:2183683]	-
ENSMUSG00000032244	3278	2952	3666	2789	2981	2897	3443	3919	2909	3277	2309	2902	3646	3431	2725	3858	Fem1b	9	62791821	62811934	-	6785	protein_coding	feminization 1 homolog b (C. elegans) [Source:MGI Symbol;Acc:MGI:1335087]	-
ENSMUSG00000035011	3533	3627	3817	2718	3173	2497	3602	3844	3065	2705	1923	3162	3638	3486	2782	3438	Zbtb7a	10	81135220	81152995	+	6808	protein_coding	zinc finger and BTB domain containing 7a [Source:MGI Symbol;Acc:MGI:1335091]	ZBTB
ENSMUSG00000020580	3152	3025	3792	2761	3199	2467	3585	3946	3061	2659	2010	2961	3912	3281	2655	3358	Rock2	12	16894895	16987823	+	13897	protein_coding	Rho-associated coiled-coil containing protein kinase 2 [Source:MGI Symbol;Acc:MGI:107926]	-
ENSMUSG00000029757	3048	3111	3403	3020	2811	3344	3500	3934	2992	3069	3123	3233	3590	3430	2585	3645	Dync1i1	6	5725639	6028039	+	3572	protein_coding	dynein cytoplasmic 1 intermediate chain 1 [Source:MGI Symbol;Acc:MGI:107743]	-
ENSMUSG00000039419	3202	3291	3691	2727	3224	2523	3619	4353	3214	2632	1932	2855	3898	3455	3106	3890	Cntnap2	6	45059357	47304213	+	10248	protein_coding	contactin associated protein-like 2 [Source:MGI Symbol;Acc:MGI:1914047]	-
ENSMUSG00000056342	3578	3159	4048	2562	3522	2062	3731	4145	2845	2437	1190	2601	4585	3457	2940	3744	Usp34	11	23306895	23490560	+	18453	protein_coding	ubiquitin specific peptidase 34 [Source:MGI Symbol;Acc:MGI:109473]	-
ENSMUSG00000037072	2433	2862	3382	3057	2758	3588	3334	3944	2861	3312	4160	3866	3889	3479	2626	3210	Selenof	3	144570304	144597680	+	5819	protein_coding	selenoprotein F [Source:MGI Symbol;Acc:MGI:1927947]	-
ENSMUSG00000024347	3094	3347	3514	2763	2889	2834	3159	3785	3195	3132	2517	2922	3569	3810	2641	3354	Psd2	18	35964830	36014715	+	4785	protein_coding	pleckstrin and Sec7 domain containing 2 [Source:MGI Symbol;Acc:MGI:1921252]	-
ENSMUSG00000003469	2835	2763	3220	2559	2420	2892	3389	3280	2616	3008	2830	2863	3281	3395	2309	3101	Phyhip	14	70457476	70468832	+	2910	protein_coding	phytanoyl-CoA hydroxylase interacting protein [Source:MGI Symbol;Acc:MGI:1860417]	-
ENSMUSG00000053819	3251	2808	3763	2717	2856	3156	3713	3875	2933	2729	2431	2720	3781	3399	2455	3473	Camk2d	3	126596302	126846326	+	22493	protein_coding	calcium/calmodulin-dependent protein kinase II, delta [Source:MGI Symbol;Acc:MGI:1341265]	-
ENSMUSG00000024104	3170	3244	3500	2801	2906	2566	3238	3765	3133	2572	2372	3071	3887	3411	2698	3118	Washc2	6	116208038	116262686	+	7551	protein_coding	WASH complex subunit 2` [Source:MGI Symbol;Acc:MGI:106463]	-
ENSMUSG00000028788	2955	2852	3470	2897	2749	3223	3417	3904	3077	3490	3158	3687	3735	3547	2716	3366	Ptp4a2	4	129811219	129850003	+	4377	protein_coding	protein tyrosine phosphatase 4a2 [Source:MGI Symbol;Acc:MGI:1277117]	-
ENSMUSG00000021027	3428	3383	3927	2771	3223	2387	3459	3900	3015	2629	1805	2962	4071	3253	2616	3591	Ralgapa1	12	55602896	55821167	-	12315	protein_coding	Ral GTPase activating protein, alpha subunit 1 [Source:MGI Symbol;Acc:MGI:1931050]	-
ENSMUSG00000059119	2914	3056	3416	2939	2906	3345	3151	3823	3011	3284	3677	3437	3541	3517	2636	3500	Nap1l4	7	143513579	143549106	-	3094	protein_coding	nucleosome assembly protein 1-like 4 [Source:MGI Symbol;Acc:MGI:1316687]	-
ENSMUSG00000018395	3243	3374	3684	2826	3196	2680	3431	3957	3022	3042	2044	3087	3907	3309	2863	3591	Kif3a	11	53567379	53601967	+	3586	protein_coding	kinesin family member 3A [Source:MGI Symbol;Acc:MGI:107689]	-
ENSMUSG00000030835	3254	3423	3427	2920	2733	3012	3234	3626	3084	3356	2696	3311	3475	3507	2603	3416	Nomo1	7	46033698	46084212	+	5936	protein_coding	nodal modulator 1 [Source:MGI Symbol;Acc:MGI:2385850]	-
ENSMUSG00000032064	3377	3270	3473	2589	3167	2905	3611	4019	3146	2989	2563	3249	3699	3424	2768	3219	Dixdc1	9	50662752	50739517	-	9971	protein_coding	DIX domain containing 1 [Source:MGI Symbol;Acc:MGI:2679721]	-
ENSMUSG00000000568	2969	3012	3681	2746	2855	2999	2989	3846	3088	3189	2847	3001	3828	3505	2702	3450	Hnrnpd	5	99955935	99978938	-	7354	protein_coding	heterogeneous nuclear ribonucleoprotein D [Source:MGI Symbol;Acc:MGI:101947]	-
ENSMUSG00000045482	3534	2973	3841	2528	3117	2524	3560	4032	3193	2638	1714	2814	4007	3564	2936	3911	Trrap	5	144767732	144859778	+	20859	protein_coding	transformation/transcription domain-associated protein [Source:MGI Symbol;Acc:MGI:2153272]	-
ENSMUSG00000057522	3058	2938	3338	2871	2690	3247	3298	3661	2973	3322	3261	3133	3301	3400	2613	3399	Spop	11	95414080	95493406	+	3159	protein_coding	speckle-type POZ protein [Source:MGI Symbol;Acc:MGI:1343085]	-
ENSMUSG00000035891	3041	3598	3436	2752	2701	2872	3158	3936	3195	3010	2787	3455	3205	3509	2580	3192	Cerk	15	86139128	86186141	-	4812	protein_coding	ceramide kinase [Source:MGI Symbol;Acc:MGI:2386052]	-
ENSMUSG00000054162	2844	3137	3549	3044	2871	3146	3154	4102	3023	3330	3058	3683	3791	3457	2710	3352	Spock3	8	62951009	63357103	+	6046	protein_coding	sparc/osteonectin, cwcv and kazal-like domains proteoglycan 3 [Source:MGI Symbol;Acc:MGI:1920152]	-
ENSMUSG00000036966	2886	3430	3336	2862	2580	3351	3113	3615	2944	3531	3231	3143	3342	3556	2820	3514	Spryd3	15	102116528	102136234	-	2927	protein_coding	SPRY domain containing 3 [Source:MGI Symbol;Acc:MGI:2446175]	-
ENSMUSG00000009927	2331	2839	3284	3067	2742	3422	2992	3797	2689	3518	4203	3497	3487	3477	2578	3320	Rps25	9	44407139	44410427	+	2691	protein_coding	ribosomal protein S25 [Source:MGI Symbol;Acc:MGI:1922867]	-
ENSMUSG00000027668	3097	3172	3687	2749	2995	2855	3345	3869	3047	3031	2943	3248	3716	3515	2646	3538	Mfn1	3	32529465	32579239	+	6114	protein_coding	mitofusin 1 [Source:MGI Symbol;Acc:MGI:1914664]	-
ENSMUSG00000041570	3466	3329	3682	2766	3126	2462	3464	4161	2987	2639	1735	2888	3912	3225	2788	3403	Camsap2	1	136268123	136346104	-	9195	protein_coding	calmodulin regulated spectrin-associated protein family, member 2 [Source:MGI Symbol;Acc:MGI:1922434]	-
ENSMUSG00000028426	3117	3179	3605	2869	2832	2914	3353	3786	2890	3053	2542	2974	3778	3614	2666	3464	Rad23b	4	55350043	55392237	+	5733	protein_coding	RAD23 homolog B, nucleotide excision repair protein [Source:MGI Symbol;Acc:MGI:105128]	-
ENSMUSG00000038502	3223	2852	3452	2946	2536	3446	3176	3683	2884	3647	3354	3049	3331	3424	2498	3476	Ptov1	7	44863067	44869788	-	4213	protein_coding	prostate tumor over expressed gene 1 [Source:MGI Symbol;Acc:MGI:1933946]	-
ENSMUSG00000045294	3042	2812	3615	2945	2787	2978	3037	3916	3362	3075	2913	3023	3672	3659	3007	3517	Insig1	5	28071363	28078662	+	3093	protein_coding	insulin induced gene 1 [Source:MGI Symbol;Acc:MGI:1916289]	-
ENSMUSG00000024777	3101	3110	3636	2871	2906	3061	3610	3806	3106	2885	2962	2925	3523	3437	2589	3419	Ppp2r5b	19	6227765	6235872	-	2895	protein_coding	protein phosphatase 2, regulatory subunit B', beta [Source:MGI Symbol;Acc:MGI:2388480]	-
ENSMUSG00000031980	3173	2436	3198	2965	2775	3916	3442	3839	3053	4223	3655	2575	3113	3848	2520	3693	Agt	8	124556534	124569706	-	1891	protein_coding	angiotensinogen (serpin peptidase inhibitor, clade A, member 8) [Source:MGI Symbol;Acc:MGI:87963]	-
ENSMUSG00000049612	2783	2937	3262	3044	3110	3410	3224	3721	2992	3519	3497	3902	3636	3538	2528	3302	Omg	11	79500982	79504084	-	2228	protein_coding	oligodendrocyte myelin glycoprotein [Source:MGI Symbol;Acc:MGI:106586]	-
ENSMUSG00000004364	2862	2971	3497	2922	2987	2897	3426	4124	3079	3080	2661	3315	3849	3170	2637	3572	Cul3	1	80264923	80340480	-	4873	protein_coding	cullin 3 [Source:MGI Symbol;Acc:MGI:1347360]	-
ENSMUSG00000054387	3631	3118	3846	2618	3241	2591	3599	4129	3069	2494	1750	2963	4204	3340	2596	3553	Mdm4	1	132959484	133030561	-	14798	protein_coding	transformed mouse 3T3 cell double minute 4 [Source:MGI Symbol;Acc:MGI:107934]	-
ENSMUSG00000060716	3471	3231	3737	2747	3558	2599	3605	4259	3651	2668	2134	3352	4247	3519	2970	3348	Plekhh1	12	79029163	79081655	+	6718	protein_coding	pleckstrin homology domain containing, family H (with MyTH4 domain) member 1 [Source:MGI Symbol;Acc:MGI:2144989]	-
ENSMUSG00000058799	2636	2962	3285	2730	2782	3043	3119	3751	2823	3555	3137	3572	3725	3387	2617	3515	Nap1l1	10	111473223	111498150	+	4994	protein_coding	nucleosome assembly protein 1-like 1 [Source:MGI Symbol;Acc:MGI:1855693]	-
ENSMUSG00000005103	3025	2958	3594	2727	2851	3058	3173	3609	3075	3003	2708	3026	3643	3513	2642	3470	Wdr1	5	38526813	38563221	-	8899	protein_coding	WD repeat domain 1 [Source:MGI Symbol;Acc:MGI:1337100]	-
ENSMUSG00000022905	2996	3241	3461	2834	2970	2835	3279	3834	2975	2977	2601	3360	3668	3204	2796	3392	Kpna1	16	35978750	36037131	+	8486	protein_coding	karyopherin (importin) alpha 1 [Source:MGI Symbol;Acc:MGI:103560]	-
ENSMUSG00000028906	3155	3097	3622	2450	3108	2304	3575	3752	2892	2037	2103	2761	3786	3287	2651	3002	Epb41	4	131923413	132075321	-	15942	protein_coding	erythrocyte membrane protein band 4.1 [Source:MGI Symbol;Acc:MGI:95401]	-
ENSMUSG00000027012	3010	2947	3481	3008	2877	2968	3299	3767	2846	3265	2743	3159	3616	3420	2496	3462	Dync1i2	2	71211706	71263303	+	8280	protein_coding	dynein cytoplasmic 1 intermediate chain 2 [Source:MGI Symbol;Acc:MGI:107750]	-
ENSMUSG00000042750	2730	2785	3497	2890	2326	3692	3106	3623	2934	3955	3411	2439	3382	3512	2577	3215	Bex2	X	136066564	136068236	-	903	protein_coding	brain expressed X-linked 2 [Source:MGI Symbol;Acc:MGI:1338017]	-
ENSMUSG00000025422	3142	2616	3475	2268	2630	2698	3229	3416	2675	2904	1870	2285	3366	3435	2402	3805	Agap2	10	127075284	127093169	+	5941	protein_coding	ArfGAP with GTPase domain, ankyrin repeat and PH domain 2 [Source:MGI Symbol;Acc:MGI:3580016]	-
ENSMUSG00000070570	2620	1518	3715	2933	2583	3694	5604	3690	2681	794	3444	1741	3390	2544	1892	3508	Slc17a7	7	45163949	45176142	+	5392	protein_coding	solute carrier family 17 (sodium-dependent inorganic phosphate cotransporter), member 7 [Source:MGI Symbol;Acc:MGI:1920211]	-
ENSMUSG00000058690	3242	3291	3710	2841	3230	2446	3501	4221	3046	2620	2007	3173	3978	3267	2722	3416	Ccser2	14	36874936	36968777	-	8715	protein_coding	coiled-coil serine rich 2 [Source:MGI Symbol;Acc:MGI:101859]	-
ENSMUSG00000051695	2962	3024	3204	2987	2631	3364	3179	3557	2778	3444	3538	3287	3195	3524	2495	3184	Pcbp1	6	86524492	86526321	-	1830	protein_coding	poly(rC) binding protein 1 [Source:MGI Symbol;Acc:MGI:1345635]	-
ENSMUSG00000025362	2549	2709	3289	3054	2666	3676	3144	3632	2742	3655	4142	3512	3423	3514	2922	3070	Rps26	10	128624534	128626747	-	1544	protein_coding	ribosomal protein S26 [Source:MGI Symbol;Acc:MGI:1351628]	-
ENSMUSG00000065954	3337	3424	3548	2634	3088	2397	3361	4004	3036	2714	2222	3468	3889	3097	2599	3155	Tacc1	8	25154552	25256588	-	11920	protein_coding	transforming, acidic coiled-coil containing protein 1 [Source:MGI Symbol;Acc:MGI:2443510]	-
ENSMUSG00000022208	3110	2892	3498	2577	2834	2715	3209	3523	2939	2620	1934	2568	3368	3450	2562	3492	Jph4	14	55106826	55116935	-	7064	protein_coding	junctophilin 4 [Source:MGI Symbol;Acc:MGI:2443113]	-
ENSMUSG00000055447	3100	2737	3930	2800	3081	2717	3537	3920	2991	2859	1985	2640	3740	3122	2570	3578	Cd47	16	49800533	49915010	+	6276	protein_coding	CD47 antigen (Rh-related antigen, integrin-associated signal transducer) [Source:MGI Symbol;Acc:MGI:96617]	-
ENSMUSG00000003810	3333	3320	3626	2775	3166	2715	3396	3741	2951	3232	2065	3280	3588	3264	2798	3549	Mast2	4	116306762	116464183	-	7645	protein_coding	microtubule associated serine/threonine kinase 2 [Source:MGI Symbol;Acc:MGI:894676]	-
ENSMUSG00000025321	3263	3609	3568	2632	3297	2477	3449	3972	3076	2953	2509	3852	3906	3480	2595	2843	Itgb8	12	119158022	119238802	-	11060	protein_coding	integrin beta 8 [Source:MGI Symbol;Acc:MGI:1338035]	-
ENSMUSG00000050812	3170	3168	3492	2738	3145	2508	3355	4035	2999	2604	2237	3142	3862	3380	2748	3516	Ecpas	4	58798911	58912749	-	11447	protein_coding	Ecm29 proteasome adaptor and scaffold [Source:MGI Symbol;Acc:MGI:2140220]	-
ENSMUSG00000015087	3114	3232	3502	3012	2801	2866	3439	3579	2962	3130	2636	3281	3524	3189	2598	3305	Rabl6	2	25583018	25608521	-	6379	protein_coding	RAB, member RAS oncogene family-like 6 [Source:MGI Symbol;Acc:MGI:2442633]	-
ENSMUSG00000030096	3474	3669	3297	2501	3579	2767	3137	3703	3330	2365	1954	2956	3427	3576	2797	3454	Slc6a6	6	91684053	91759066	+	8457	protein_coding	solute carrier family 6 (neurotransmitter transporter, taurine), member 6 [Source:MGI Symbol;Acc:MGI:98488]	-
ENSMUSG00000054728	3023	3252	3599	2725	3082	2608	3114	3773	2934	2762	2304	3418	3571	3433	2739	3368	Phactr1	13	42680623	43138526	+	9611	protein_coding	phosphatase and actin regulator 1 [Source:MGI Symbol;Acc:MGI:2659021]	-
ENSMUSG00000051675	3138	3004	3354	2725	2697	3019	3335	3557	3026	3453	2786	2950	3377	3378	2488	3583	Trim32	4	65604986	65616238	+	3229	protein_coding	tripartite motif-containing 32 [Source:MGI Symbol;Acc:MGI:1917057]	-
ENSMUSG00000041112	3264	2972	3648	2894	2974	3041	3794	3804	3073	2793	2587	3000	3950	3236	2394	3404	Elmo1	13	20090596	20608353	+	12580	protein_coding	engulfment and cell motility 1 [Source:MGI Symbol;Acc:MGI:2153044]	-
ENSMUSG00000022489	3121	3110	3485	2800	2829	3226	3788	3972	3099	3161	2628	2825	3791	3037	2491	3713	Pde1b	15	103503034	103530052	+	5396	protein_coding	phosphodiesterase 1B, Ca2+-calmodulin dependent [Source:MGI Symbol;Acc:MGI:97523]	-
ENSMUSG00000022257	2709	3357	3256	2985	2659	3080	3229	3535	2982	3293	3736	3985	3285	3357	2495	3137	Laptm4b	15	34238028	34284302	+	1938	protein_coding	lysosomal-associated protein transmembrane 4B [Source:MGI Symbol;Acc:MGI:1890494]	-
ENSMUSG00000028809	3408	3025	3699	2629	3209	2582	3252	3933	3007	2555	1912	2842	3805	3419	2570	3498	Srrm1	4	135320484	135353321	-	7299	protein_coding	serine/arginine repetitive matrix 1 [Source:MGI Symbol;Acc:MGI:1858303]	-
ENSMUSG00000090071	3389	3285	3563	2699	2736	3170	3200	3262	2804	3325	2724	3076	3117	3422	2486	3294	Cdk5r2	1	74854934	74857732	+	2799	protein_coding	cyclin-dependent kinase 5, regulatory subunit 2 (p39) [Source:MGI Symbol;Acc:MGI:1330828]	-
ENSMUSG00000038390	2999	2932	3262	2617	2582	3205	3448	3482	2866	3542	3130	2726	2998	3592	2662	3442	Gpr162	6	124858444	124863983	-	3838	protein_coding	G protein-coupled receptor 162 [Source:MGI Symbol;Acc:MGI:1315214]	-
ENSMUSG00000043909	3351	3109	3756	2641	3166	2462	3359	3905	2910	2964	1775	2676	3961	3429	2678	3875	Trp53bp1	2	121193281	121271407	-	14164	protein_coding	transformation related protein 53 binding protein 1 [Source:MGI Symbol;Acc:MGI:1351320]	-
ENSMUSG00000036989	2888	3042	3375	2733	2895	2940	3296	3856	3037	2810	2414	3085	3414	3254	2758	3325	Trim3	7	105604463	105633571	-	4569	protein_coding	tripartite motif-containing 3 [Source:MGI Symbol;Acc:MGI:1860040]	-
ENSMUSG00000001334	2735	3430	3491	2901	2710	3004	3159	3412	2800	3308	3276	3403	3481	3350	2568	3024	Fndc5	4	129136999	129144593	+	2763	protein_coding	fibronectin type III domain containing 5 [Source:MGI Symbol;Acc:MGI:1917614]	-
ENSMUSG00000002748	3240	2876	3668	2610	2869	2453	3190	3847	2957	2891	2029	3068	3828	3259	2476	3390	Baz1b	5	135187264	135246129	+	13667	protein_coding	bromodomain adjacent to zinc finger domain, 1B [Source:MGI Symbol;Acc:MGI:1353499]	-
ENSMUSG00000053702	3258	3225	3695	2776	3169	2419	3252	3970	2900	2781	2118	3727	4037	3419	2527	3084	Nebl	2	17343909	17731464	-	15235	protein_coding	nebulette [Source:MGI Symbol;Acc:MGI:1921353]	-
ENSMUSG00000066306	3480	2889	3726	2544	3213	2497	3445	3742	2824	2798	1964	2997	3633	3021	2612	3425	Numa1	7	101934111	102014964	+	7919	protein_coding	nuclear mitotic apparatus protein 1 [Source:MGI Symbol;Acc:MGI:2443665]	-
ENSMUSG00000038495	3305	3187	3426	2797	3077	2532	3282	4148	3432	2715	2457	3267	3838	3367	2774	3000	Otud7b	3	96104527	96161129	+	9181	protein_coding	OTU domain containing 7B [Source:MGI Symbol;Acc:MGI:2654703]	-
ENSMUSG00000020220	3579	3322	4154	2593	3503	2012	3748	4149	2928	2162	1186	2385	4355	3181	2701	3495	Vps13d	4	144972622	145195005	-	24771	protein_coding	vacuolar protein sorting 13D [Source:MGI Symbol;Acc:MGI:2448530]	-
ENSMUSG00000021756	3588	3086	3729	2844	3209	2437	3248	4072	2965	2537	2078	3199	3845	3212	2775	3218	Il6st	13	112464070	112510086	+	11099	protein_coding	interleukin 6 signal transducer [Source:MGI Symbol;Acc:MGI:96560]	-
ENSMUSG00000031284	3241	3065	3589	2832	3132	2533	3308	3876	3006	3335	1713	2739	3828	3291	2607	3649	Pak3	X	143518591	143797796	+	9552	protein_coding	p21 (RAC1) activated kinase 3 [Source:MGI Symbol;Acc:MGI:1339656]	-
ENSMUSG00000037149	2608	2949	3323	3085	2680	2998	3287	3805	2856	3209	3276	3273	3567	3229	2562	3410	Ddx1	12	13216973	13249213	-	5080	protein_coding	DEAD (Asp-Glu-Ala-Asp) box polypeptide 1 [Source:MGI Symbol;Acc:MGI:2144727]	-
ENSMUSG00000004936	3027	2683	3456	2935	2532	3192	2978	3504	2748	3608	2919	2983	3297	3410	2490	3388	Map2k1	9	64185770	64253631	-	3391	protein_coding	mitogen-activated protein kinase kinase 1 [Source:MGI Symbol;Acc:MGI:1346866]	-
ENSMUSG00000069237	3092	2985	3440	2701	2691	3000	3052	3560	2842	3727	2749	3204	3486	3282	2543	3355	Fam8a1	13	46669522	46678056	+	3827	protein_coding	family with sequence similarity 8, member A1 [Source:MGI Symbol;Acc:MGI:2145496]	-
ENSMUSG00000039943	2864	2920	3539	2599	2895	2416	3306	3773	2654	2645	1833	2640	3752	2894	2618	3421	Plcb4	2	135659011	136014593	+	8970	protein_coding	phospholipase C, beta 4 [Source:MGI Symbol;Acc:MGI:107464]	-
ENSMUSG00000026229	2896	2922	3345	2883	2806	2890	3195	3872	2974	2797	2485	3297	3452	3478	2709	3674	Psmd1	1	86064387	86139151	+	7265	protein_coding	proteasome (prosome, macropain) 26S subunit, non-ATPase, 1 [Source:MGI Symbol;Acc:MGI:1917497]	-
ENSMUSG00000039621	3333	3260	3287	2428	3020	2698	3154	3538	2901	3324	2606	3474	3440	3447	2426	3063	Prex1	2	166566342	166713832	-	10266	protein_coding	phosphatidylinositol-3,4,5-trisphosphate-dependent Rac exchange factor 1 [Source:MGI Symbol;Acc:MGI:3040696]	-
ENSMUSG00000030029	3023	3381	3443	2592	2969	2578	2956	3449	2918	2929	2523	3542	3520	3680	2362	3140	Lrig1	6	94604529	94700158	-	5585	protein_coding	leucine-rich repeats and immunoglobulin-like domains 1 [Source:MGI Symbol;Acc:MGI:107935]	-
ENSMUSG00000023915	3155	3388	3294	2879	2935	2902	3450	3664	3100	2764	2511	3296	3273	3389	2542	3336	Tnfrsf21	17	43016555	43089189	+	4109	protein_coding	tumor necrosis factor receptor superfamily, member 21 [Source:MGI Symbol;Acc:MGI:2151075]	-
ENSMUSG00000025871	2945	3096	3543	2810	2846	3012	3222	3525	2869	3415	3109	3240	3804	3074	2575	3153	4833439L19Rik	13	54551218	54565435	-	3187	protein_coding	RIKEN cDNA 4833439L19 gene [Source:MGI Symbol;Acc:MGI:1921162]	-
ENSMUSG00000091896	2764	2910	3228	2817	2530	3302	3047	3539	2870	3402	3279	3432	3465	3392	2437	3214	Ube2d2a	18	35771559	35807172	+	2483	protein_coding	ubiquitin-conjugating enzyme E2D 2A [Source:MGI Symbol;Acc:MGI:1930715]	-
ENSMUSG00000030718	2885	2990	3421	2942	2745	2988	3079	3551	2947	3343	2556	2944	3270	3423	2685	3430	Ppme1	7	100326737	100372307	-	3100	protein_coding	protein phosphatase methylesterase 1 [Source:MGI Symbol;Acc:MGI:1919840]	-
ENSMUSG00000028851	2768	3236	3250	2810	2486	3127	3037	3532	2790	3533	3777	3243	3173	3090	2667	3180	Nudc	4	133532542	133545996	-	1425	protein_coding	nudC nuclear distribution protein [Source:MGI Symbol;Acc:MGI:106014]	-
ENSMUSG00000003847	3859	3216	4044	2633	3781	1877	3771	4238	3034	1707	1205	2474	4560	2825	2826	3261	Nfat5	8	107293470	107379517	+	18378	protein_coding	nuclear factor of activated T cells 5 [Source:MGI Symbol;Acc:MGI:1859333]	RHD
ENSMUSG00000016921	3148	2827	3336	2793	2553	3142	3036	3779	3009	3351	3102	3479	3623	3206	2352	3291	Srsf6	2	162931528	162937121	+	4810	protein_coding	serine/arginine-rich splicing factor 6 [Source:MGI Symbol;Acc:MGI:1915246]	-
ENSMUSG00000017670	2963	3142	3244	2631	2722	2597	3001	3439	2996	2934	2386	3232	3460	3367	2606	3141	Elmo2	2	165288031	165326479	-	6652	protein_coding	engulfment and cell motility 2 [Source:MGI Symbol;Acc:MGI:2153045]	-
ENSMUSG00000039159	2762	3006	3594	2719	2772	2999	3285	3551	2835	3112	2921	3077	3403	3266	2608	3269	Ube2h	6	30211289	30304539	-	4780	protein_coding	ubiquitin-conjugating enzyme E2H [Source:MGI Symbol;Acc:MGI:104632]	-
ENSMUSG00000008683	2735	2851	3363	2920	2716	2939	3072	3737	2888	3078	2791	2960	3751	3459	2752	3273	Rps15a	7	118104372	118116188	-	6270	protein_coding	ribosomal protein S15A [Source:MGI Symbol;Acc:MGI:2389091]	-
ENSMUSG00000029103	2718	2917	3121	2863	2638	3035	2935	3602	2750	3332	2865	2874	3328	3505	2740	3341	Lrpap1	5	35091501	35105766	-	4116	protein_coding	low density lipoprotein receptor-related protein associated protein 1 [Source:MGI Symbol;Acc:MGI:96829]	-
ENSMUSG00000027692	3145	3016	3832	2489	2859	2224	3059	3969	2988	2292	1657	2708	3960	3336	2540	3369	Tnik	3	28263214	28675858	+	19282	protein_coding	TRAF2 and NCK interacting kinase [Source:MGI Symbol;Acc:MGI:1916264]	-
ENSMUSG00000028645	3041	2951	3036	2846	2457	3150	2850	4162	3108	3689	3442	3550	3399	3681	2483	2802	Slc2a1	4	119108711	119137983	+	3506	protein_coding	solute carrier family 2 (facilitated glucose transporter), member 1 [Source:MGI Symbol;Acc:MGI:95755]	-
ENSMUSG00000031983	3112	2791	3781	2648	2874	3100	3048	3718	3002	3210	2610	2865	3759	3524	2615	3248	2310022B05Rik	8	124635756	124663369	-	3307	protein_coding	RIKEN cDNA 2310022B05 gene [Source:MGI Symbol;Acc:MGI:1916801]	-
ENSMUSG00000059981	3457	3259	3566	2694	2699	2560	3179	3880	2961	2795	2070	2810	3619	3372	2618	3170	Taok2	7	126865678	126884703	-	9316	protein_coding	TAO kinase 2 [Source:MGI Symbol;Acc:MGI:1915919]	-
ENSMUSG00000024948	3069	3101	3597	2609	2895	3040	3367	3822	3173	2560	2543	3287	3499	3243	2620	3396	Map4k2	19	6341135	6355615	+	6646	protein_coding	mitogen-activated protein kinase kinase kinase kinase 2 [Source:MGI Symbol;Acc:MGI:1346883]	-
ENSMUSG00000021279	3143	3016	3442	2531	3165	2602	3104	3900	3026	2872	1890	3095	3548	3561	2715	3674	Cdc42bpb	12	111292976	111377718	-	7375	protein_coding	CDC42 binding protein kinase beta [Source:MGI Symbol;Acc:MGI:2136459]	-
ENSMUSG00000061518	2263	3182	3286	3132	2368	3676	3078	3567	2941	3263	4406	3035	3111	3478	2642	2686	Cox5b	1	36691449	36693681	+	1587	protein_coding	cytochrome c oxidase subunit 5B [Source:MGI Symbol;Acc:MGI:88475]	-
ENSMUSG00000034648	3029	2826	3485	2697	3023	2951	3672	4047	3029	2668	2995	3239	3828	3118	2584	3287	Lrrn1	6	107529768	107570214	+	3700	protein_coding	leucine rich repeat protein 1, neuronal [Source:MGI Symbol;Acc:MGI:106038]	-
ENSMUSG00000000346	2638	2926	3462	2827	2775	3083	3118	3612	3058	2980	3168	3302	3812	3455	2405	2995	Dazap2	15	100615349	100620761	+	2900	protein_coding	DAZ associated protein 2 [Source:MGI Symbol;Acc:MGI:1344344]	-
ENSMUSG00000029840	2830	2837	3279	2744	2756	2823	3254	3533	2754	2947	2527	3324	3512	3347	2503	3091	Mtpn	6	35508906	35539888	-	3960	protein_coding	myotrophin [Source:MGI Symbol;Acc:MGI:99445]	-
ENSMUSG00000043411	3153	3172	3528	2560	2967	2586	3363	4005	3126	2361	2264	3001	3681	3295	2657	3324	Usp48	4	137593755	137658537	+	9686	protein_coding	ubiquitin specific peptidase 48 [Source:MGI Symbol;Acc:MGI:2158502]	-
ENSMUSG00000041444	3266	3385	3546	2409	3202	2502	3592	3882	3056	2505	1786	2671	3816	3259	2764	3365	Arhgap32	9	32116136	32268446	+	17179	protein_coding	Rho GTPase activating protein 32 [Source:MGI Symbol;Acc:MGI:2450166]	-
ENSMUSG00000027677	3159	2940	4053	2571	3191	2308	3683	3757	2960	2268	1759	2902	4218	3100	2330	2993	Ttc14	3	33799832	33814860	+	10515	protein_coding	tetratricopeptide repeat domain 14 [Source:MGI Symbol;Acc:MGI:1914370]	-
ENSMUSG00000021488	3434	3163	3706	2581	3099	1990	3425	4119	3019	2303	1554	2489	4033	3157	2573	3425	Nsd1	13	55209782	55318325	+	17483	protein_coding	nuclear receptor-binding SET-domain protein 1 [Source:MGI Symbol;Acc:MGI:1276545]	-
ENSMUSG00000051285	3128	3181	3585	2696	2805	2579	3322	3890	2994	2563	2430	3220	3742	3198	2583	2954	Pcmtd1	1	7088920	7173628	+	6654	protein_coding	protein-L-isoaspartate (D-aspartate) O-methyltransferase domain containing 1 [Source:MGI Symbol;Acc:MGI:2441773]	-
ENSMUSG00000025085	3221	2989	3254	2531	3033	2395	3179	3559	2478	2453	1994	2598	3591	3122	2573	3104	Ablim1	19	57032733	57314919	-	11949	protein_coding	actin-binding LIM protein 1 [Source:MGI Symbol;Acc:MGI:1194500]	-
ENSMUSG00000039270	3091	3105	3395	2730	2902	2307	3269	3867	2939	2612	1982	2950	3771	3482	2583	3341	Megf9	4	70427065	70534995	-	8226	protein_coding	multiple EGF-like-domains 9 [Source:MGI Symbol;Acc:MGI:1918264]	-
ENSMUSG00000019996	3237	2665	3318	2459	2814	2533	2951	4051	2990	2936	2452	3104	4007	3795	2496	3033	Map7	10	20148471	20281590	+	7935	protein_coding	microtubule-associated protein 7 [Source:MGI Symbol;Acc:MGI:1328328]	-
ENSMUSG00000022797	2675	2785	3882	2475	2789	2666	2887	3288	3308	2069	2419	3436	4512	3603	2510	3310	Tfrc	16	32608920	32632794	+	6185	protein_coding	transferrin receptor [Source:MGI Symbol;Acc:MGI:98822]	-
ENSMUSG00000061315	2343	2795	3306	2998	2617	3422	2986	3664	2760	3313	3688	3339	3407	3198	2429	3308	Naca	10	128035575	128048637	+	6805	protein_coding	nascent polypeptide-associated complex alpha polypeptide [Source:MGI Symbol;Acc:MGI:106095]	-
ENSMUSG00000031785	3297	2870	3355	2697	3111	2999	3319	3672	2950	3154	2586	3089	3410	3495	2557	3488	Adgrg1	8	94974751	95014217	+	5421	protein_coding	adhesion G protein-coupled receptor G1 [Source:MGI Symbol;Acc:MGI:1340051]	-
ENSMUSG00000024811	3025	2929	3242	2679	2925	2621	3226	3854	2866	2880	2299	3173	3730	3254	2479	3353	Tnks2	19	36834232	36893477	+	10406	protein_coding	tankyrase, TRF1-interacting ankyrin-related ADP-ribose polymerase 2 [Source:MGI Symbol;Acc:MGI:1921743]	-
ENSMUSG00000010608	3045	2794	3604	2626	2882	2493	3298	3951	3150	2682	1814	2916	3874	3253	2594	3333	Rbm25	12	83631236	83683123	+	17376	protein_coding	RNA binding motif protein 25 [Source:MGI Symbol;Acc:MGI:1914289]	-
ENSMUSG00000038274	2326	2775	3018	2847	2551	3467	2970	3246	2717	3596	4002	3295	3281	3311	2565	3169	Fau	19	6057888	6059524	+	815	protein_coding	Finkel-Biskis-Reilly murine sarcoma virus (FBR-MuSV) ubiquitously expressed (fox derived) [Source:MGI Symbol;Acc:MGI:102547]	-
ENSMUSG00000033307	2589	3004	3140	2903	2579	3432	2948	3359	2877	3537	3634	3087	3138	3419	2371	3095	Mif	10	75859353	75860240	-	745	protein_coding	macrophage migration inhibitory factor (glycosylation-inhibiting factor) [Source:MGI Symbol;Acc:MGI:96982]	-
ENSMUSG00000021156	3204	2893	3492	2720	2800	2554	3295	3765	2929	2679	1982	2862	3676	3416	2547	3454	Zmynd11	13	9684833	9765330	-	10955	protein_coding	zinc finger, MYND domain containing 11 [Source:MGI Symbol;Acc:MGI:1913755]	-
ENSMUSG00000033009	3153	2917	3271	2740	2800	2714	3143	3492	2787	3401	2068	2700	3771	3298	2498	3594	Ogfod1	8	94037198	94067921	+	5846	protein_coding	2-oxoglutarate and iron-dependent oxygenase domain containing 1 [Source:MGI Symbol;Acc:MGI:2442978]	-
ENSMUSG00000030077	3261	2798	3623	2570	2913	1423	3306	3786	2614	2987	1239	2326	2429	3247	2874	3852	Chl1	6	103510586	103750211	+	12293	protein_coding	cell adhesion molecule L1-like [Source:MGI Symbol;Acc:MGI:1098266]	-
ENSMUSG00000052934	2797	3344	3132	2695	2825	2935	3155	3527	3025	2802	3171	3430	3230	3311	2438	3072	Fbxo31	8	121549440	121578806	-	5482	protein_coding	F-box protein 31 [Source:MGI Symbol;Acc:MGI:1354708]	-
ENSMUSG00000057113	2514	2713	3460	2828	2467	3163	2966	3773	2786	3405	3429	3229	3715	3515	2539	3121	Npm1	11	33152287	33163206	-	2665	protein_coding	nucleophosmin 1 [Source:MGI Symbol;Acc:MGI:106184]	-
ENSMUSG00000035247	3313	3167	3603	2641	3290	2183	3246	3818	2951	2313	1559	2850	3858	3204	2686	3409	Hectd1	12	51743722	51829536	-	14950	protein_coding	HECT domain E3 ubiquitin protein ligase 1 [Source:MGI Symbol;Acc:MGI:2384768]	-
ENSMUSG00000037989	3503	3166	3601	2474	3115	2323	3638	3828	2888	2197	1719	2612	3697	3155	2617	3219	Wnk2	13	49036303	49148014	-	8481	protein_coding	WNK lysine deficient protein kinase 2 [Source:MGI Symbol;Acc:MGI:1922857]	-
ENSMUSG00000078622	2825	2855	3234	2795	2928	2679	3061	3658	2918	3030	2763	3273	3708	3335	2584	3254	Ccdc47	11	106197408	106216344	-	6414	protein_coding	coiled-coil domain containing 47 [Source:MGI Symbol;Acc:MGI:1914413]	-
ENSMUSG00000020372	2412	2497	2986	2932	2513	3389	3041	3483	2559	3230	3881	3309	3357	3472	2435	3163	Rack1	11	48800332	48806434	+	5119	protein_coding	receptor for activated C kinase 1 [Source:MGI Symbol;Acc:MGI:101849]	-
ENSMUSG00000027784	3300	3439	3524	2642	3034	2159	3320	3755	2962	2370	1923	2716	3499	3108	2514	3299	Ppm1l	3	69316861	69560802	+	10496	protein_coding	protein phosphatase 1 (formerly 2C)-like [Source:MGI Symbol;Acc:MGI:2139740]	-
ENSMUSG00000030849	2976	3295	3143	2751	3264	2960	3460	3576	3229	2608	2826	3454	3111	3191	2836	3222	Fgfr2	7	130162451	133123350	-	10328	protein_coding	fibroblast growth factor receptor 2 [Source:MGI Symbol;Acc:MGI:95523]	-
ENSMUSG00000006676	3142	2963	3308	2592	2843	2939	3204	3518	2800	2936	2569	3267	3383	3208	2500	3235	Usp19	9	108490602	108502337	+	7048	protein_coding	ubiquitin specific peptidase 19 [Source:MGI Symbol;Acc:MGI:1918722]	-
ENSMUSG00000038462	2364	3037	3094	2998	2419	3330	2891	3371	2745	3370	3856	3172	3236	3445	2332	2990	Uqcrfs1	13	30540308	30545362	-	1363	protein_coding	ubiquinol-cytochrome c reductase, Rieske iron-sulfur polypeptide 1 [Source:MGI Symbol;Acc:MGI:1913944]	-
ENSMUSG00000037736	3056	3180	3570	2521	3133	2308	3299	3937	3169	2499	1997	3151	3852	3347	2638	3243	Limch1	5	66745827	67057158	+	10263	protein_coding	LIM and calponin homology domains 1 [Source:MGI Symbol;Acc:MGI:1924819]	-
ENSMUSG00000020451	3007	3048	3303	2715	2827	2726	3096	3592	2843	3241	2589	3143	3369	3083	2553	3219	Limk2	11	3344256	3409189	-	6099	protein_coding	LIM motif-containing protein kinase 2 [Source:MGI Symbol;Acc:MGI:1197517]	-
ENSMUSG00000000168	2814	3186	3368	2749	2747	2897	3298	3611	2809	2861	2931	3084	3308	3281	2413	3098	Dlat	9	50634633	50659780	-	4886	protein_coding	dihydrolipoamide S-acetyltransferase (E2 component of pyruvate dehydrogenase complex) [Source:MGI Symbol;Acc:MGI:2385311]	-
ENSMUSG00000008658	2849	3243	3043	2672	2892	2485	2905	3536	2832	2541	2396	3180	3247	3532	2461	2824	Rbfox1	16	5885355	7411526	+	4400	protein_coding	RNA binding protein, fox-1 homolog (C. elegans) 1 [Source:MGI Symbol;Acc:MGI:1926224]	-
ENSMUSG00000053646	3301	3237	3419	2479	3108	2588	3405	3637	3170	2850	2323	3393	3761	3352	2800	3061	Plxnb1	9	109095389	109119917	+	9592	protein_coding	plexin B1 [Source:MGI Symbol;Acc:MGI:2154238]	-
ENSMUSG00000017412	2925	3220	3190	2498	2967	2188	2948	3754	2807	2110	1804	2649	3682	3031	2378	2789	Cacnb4	2	52428320	52676831	-	8963	protein_coding	calcium channel, voltage-dependent, beta 4 subunit [Source:MGI Symbol;Acc:MGI:103301]	-
ENSMUSG00000038965	2722	2895	3272	2721	2762	3098	3010	3451	2958	3271	3175	3466	3439	3346	2274	3152	Ube2l3	16	17152013	17202649	-	5841	protein_coding	ubiquitin-conjugating enzyme E2L 3 [Source:MGI Symbol;Acc:MGI:109240]	-
ENSMUSG00000029001	2851	3090	3343	2829	2474	3135	3062	3210	2913	3228	3342	3233	3230	3404	2506	3078	Fbxo44	4	148152800	148160482	-	3024	protein_coding	F-box protein 44 [Source:MGI Symbol;Acc:MGI:1354744]	-
ENSMUSG00000021969	2771	2815	3308	2758	2867	2766	3264	3981	3092	2860	2728	3496	3980	3160	2662	3106	Zdhhc20	14	57832703	57890276	-	7213	protein_coding	zinc finger, DHHC domain containing 20 [Source:MGI Symbol;Acc:MGI:1923215]	-
ENSMUSG00000020926	3013	2884	3148	2531	2704	2876	3212	3430	2974	2583	2459	2706	3182	2941	2291	3288	Adam11	11	102761439	102780262	+	5669	protein_coding	a disintegrin and metallopeptidase domain 11 [Source:MGI Symbol;Acc:MGI:1098667]	-
ENSMUSG00000032580	3049	2651	3350	2739	2883	2593	3230	3970	3019	2475	1920	2933	3959	3119	2606	3291	Rbm5	9	107740371	107770996	-	15434	protein_coding	RNA binding motif protein 5 [Source:MGI Symbol;Acc:MGI:1933204]	-
ENSMUSG00000058153	3345	2695	3572	2543	2905	2526	3266	3626	2702	3124	1684	2485	3379	3131	2580	3585	Sez6l	5	112419151	112577185	-	6070	protein_coding	seizure related 6 homolog like [Source:MGI Symbol;Acc:MGI:1935121]	-
ENSMUSG00000038970	3262	3320	3403	2514	2919	2469	3335	3825	3018	2794	2049	2940	3308	3105	2462	3364	Lmtk2	5	144100436	144188204	+	8114	protein_coding	lemur tyrosine kinase 2 [Source:MGI Symbol;Acc:MGI:3036247]	-
ENSMUSG00000020664	2642	3136	3101	2813	2583	2790	2931	3619	2870	2932	3222	3202	3200	3299	2459	3067	Dld	12	31331277	31351453	-	3683	protein_coding	dihydrolipoamide dehydrogenase [Source:MGI Symbol;Acc:MGI:107450]	-
ENSMUSG00000034024	2825	2671	3385	2861	2672	3095	3131	3498	2804	3340	2923	3250	3334	3135	2543	3121	Cct2	10	117051001	117063814	-	2557	protein_coding	chaperonin containing Tcp1, subunit 2 (beta) [Source:MGI Symbol;Acc:MGI:107186]	-
ENSMUSG00000021466	3166	3628	3132	2249	2804	2403	3066	3644	2931	2893	1790	3031	3426	3188	2424	3179	Ptch1	13	63508328	63573598	-	14185	protein_coding	patched 1 [Source:MGI Symbol;Acc:MGI:105373]	-
ENSMUSG00000029804	2952	3091	3301	2533	2725	2658	3193	3648	2920	2539	2438	2915	3367	3286	2521	3186	Herc3	6	58831465	58920398	+	9127	protein_coding	hect domain and RLD 3 [Source:MGI Symbol;Acc:MGI:1921248]	-
ENSMUSG00000025026	2842	2786	3394	2672	2794	2728	2943	3463	2765	2806	2727	3216	4014	3331	2472	2917	Add3	19	53140445	53247399	+	4938	protein_coding	adducin 3 (gamma) [Source:MGI Symbol;Acc:MGI:1351615]	-
ENSMUSG00000025162	2968	2878	3303	2707	2643	2970	3079	3681	2915	3113	2712	3011	3425	3271	2413	3417	Csnk1d	11	120961749	120991330	-	5022	protein_coding	casein kinase 1, delta [Source:MGI Symbol;Acc:MGI:1355272]	-
ENSMUSG00000041096	2997	2655	3307	2695	2468	2915	2867	3739	2888	3399	2068	2641	3434	3501	2459	3768	Tspyl2	X	152336852	152342425	-	2820	protein_coding	TSPY-like 2 [Source:MGI Symbol;Acc:MGI:106244]	-
ENSMUSG00000029544	2841	3398	3446	2643	2646	2909	3513	3491	2901	2302	3662	3022	3297	2951	2234	3004	Cabp1	5	115168689	115194381	-	5832	protein_coding	calcium binding protein 1 [Source:MGI Symbol;Acc:MGI:1352750]	-
ENSMUSG00000013787	2940	2598	3172	2512	2630	3058	3147	3580	2859	3174	2690	2828	3275	3256	2525	3539	Ehmt2	17	34898469	34914052	+	5489	protein_coding	euchromatic histone lysine N-methyltransferase 2 [Source:MGI Symbol;Acc:MGI:2148922]	-
ENSMUSG00000038708	3240	3273	3692	2505	2990	2027	3285	3667	2936	2515	1685	2804	3685	3127	2498	3242	Golga4	9	118506267	118582519	+	13602	protein_coding	golgi autoantigen, golgin subfamily a, 4 [Source:MGI Symbol;Acc:MGI:1859646]	-
ENSMUSG00000001017	2739	2890	3431	2730	2433	2914	2925	3459	2665	3153	2960	3072	3381	3229	2408	3078	Chtop	3	90498956	90509498	-	3637	protein_coding	chromatin target of PRMT1 [Source:MGI Symbol;Acc:MGI:1913761]	-
ENSMUSG00000059796	2582	2751	3181	2843	2484	3018	2955	3756	2784	3029	3260	2818	3434	3545	2550	2992	Eif4a1	11	69666936	69672423	-	4334	protein_coding	eukaryotic translation initiation factor 4A1 [Source:MGI Symbol;Acc:MGI:95303]	-
ENSMUSG00000075318	3216	2411	3469	2410	2960	1980	3013	3583	2449	2479	886	1791	3720	3075	2516	3658	Scn2a	2	65620771	65767447	+	12732	protein_coding	sodium channel, voltage-gated, type II, alpha [Source:MGI Symbol;Acc:MGI:98248]	-
ENSMUSG00000034235	3305	2814	3820	2631	2947	2141	3458	4287	2977	2728	1877	3246	4390	3119	2486	2880	Usp54	14	20548912	20641063	-	9068	protein_coding	ubiquitin specific peptidase 54 [Source:MGI Symbol;Acc:MGI:1926037]	-
ENSMUSG00000027346	2762	3076	3411	2664	2843	2806	3197	3720	3009	2507	2990	3392	3838	3484	2269	2839	Gpcpd1	2	132529082	132587729	-	7289	protein_coding	glycerophosphocholine phosphodiesterase 1 [Source:MGI Symbol;Acc:MGI:104898]	-
ENSMUSG00000049422	2761	2992	3228	3043	2465	3239	3016	3100	2624	3340	3943	3143	3098	3308	2369	3023	Chchd10	10	75933130	75937747	+	1575	protein_coding	coiled-coil-helix-coiled-coil-helix domain containing 10 [Source:MGI Symbol;Acc:MGI:2143558]	-
ENSMUSG00000056124	2984	2933	3281	2654	2767	2582	3101	3562	2745	2818	2332	2912	3456	3143	2546	3417	B4galt6	18	20684599	20746404	-	5808	protein_coding	UDP-Gal:betaGlcNAc beta 1,4-galactosyltransferase, polypeptide 6 [Source:MGI Symbol;Acc:MGI:1928380]	-
ENSMUSG00000021819	3076	2932	3643	2670	2802	2499	3135	3739	3002	2560	2100	2787	3371	3227	2658	3301	Zswim8	14	20707552	20723619	+	8590	protein_coding	zinc finger SWIM-type containing 8 [Source:MGI Symbol;Acc:MGI:1919156]	-
ENSMUSG00000026678	3213	3344	2720	2671	3276	2436	3278	3858	2995	2617	2313	2884	2877	3187	2626	3058	Rgs5	1	169655501	169695813	+	4546	protein_coding	regulator of G-protein signaling 5 [Source:MGI Symbol;Acc:MGI:1098434]	-
ENSMUSG00000032504	3108	3072	3400	2598	2828	2592	3337	3662	2934	2590	2375	3245	3502	3269	2552	3317	Pdcd6ip	9	113651744	113708259	-	6903	protein_coding	programmed cell death 6 interacting protein [Source:MGI Symbol;Acc:MGI:1333753]	-
ENSMUSG00000044783	3098	3030	3532	2535	2782	2546	3099	3759	3070	2681	2300	3137	3704	3184	2490	3071	Hjurp	1	88262471	88277633	-	8331	protein_coding	Holliday junction recognition protein [Source:MGI Symbol;Acc:MGI:2685821]	-
ENSMUSG00000079215	3073	3057	3402	2662	2651	2857	3107	3728	2925	2856	2581	3205	3509	3166	2480	3133	Zfp664	5	124862691	124902693	+	7832	protein_coding	zinc finger protein 664 [Source:MGI Symbol;Acc:MGI:2442505]	zf-C2H2
ENSMUSG00000017776	2800	3109	3150	2684	2728	2800	3076	3553	2777	3045	2584	3050	3498	3158	2431	3079	Crk	11	75679259	75706908	+	4730	protein_coding	v-crk avian sarcoma virus CT10 oncogene homolog [Source:MGI Symbol;Acc:MGI:88508]	-
ENSMUSG00000004771	2892	3079	3479	2652	3025	2819	3160	3674	2862	3070	2742	2957	3553	3057	2374	3076	Rab11a	9	64715299	64737758	-	2992	protein_coding	RAB11A, member RAS oncogene family [Source:MGI Symbol;Acc:MGI:1858202]	-
ENSMUSG00000004110	3724	2122	3891	2175	3403	2039	3967	3808	2321	2247	1061	1609	4148	2790	2531	3661	Cacna1e	1	154390731	154884501	-	25228	protein_coding	calcium channel, voltage-dependent, R type, alpha 1E subunit [Source:MGI Symbol;Acc:MGI:106217]	-
ENSMUSG00000031431	2654	2786	3365	2945	2107	2828	2835	4078	2618	3784	3708	3656	3610	3102	2074	2349	Tsc22d3	X	140539528	140600659	-	4341	protein_coding	TSC22 domain family, member 3 [Source:MGI Symbol;Acc:MGI:1196284]	TSC22
ENSMUSG00000059974	2677	2736	3265	2665	2586	2646	3001	3509	2727	2832	2296	2729	3319	3154	2437	3008	Ntm	9	28994750	29963141	-	8079	protein_coding	neurotrimin [Source:MGI Symbol;Acc:MGI:2446259]	-
ENSMUSG00000033557	2977	3101	3282	2610	2787	2744	3009	3693	2858	3220	2338	3149	3283	3141	2489	3321	Fam20b	1	156678532	156719086	-	8770	protein_coding	family with sequence similarity 20, member B [Source:MGI Symbol;Acc:MGI:2443990]	-
ENSMUSG00000030678	2882	2806	3265	2446	2480	3000	3028	3322	2673	3140	2814	2966	3111	3268	2260	3259	Maz	7	127022130	127027037	-	2976	protein_coding	MYC-associated zinc finger protein (purine-binding transcription factor) [Source:MGI Symbol;Acc:MGI:1338823]	zf-C2H2
ENSMUSG00000031229	3198	2897	3643	2491	3244	1921	3388	3656	2785	2009	1400	2447	4044	2984	2495	2935	Atrx	X	105797615	105929403	-	21757	protein_coding	ATRX, chromatin remodeler [Source:MGI Symbol;Acc:MGI:103067]	-
ENSMUSG00000012848	2461	2665	2968	2840	2392	3335	2870	3307	2500	3409	3834	3231	3248	3338	2474	3319	Rps5	7	12922290	12926686	+	1734	protein_coding	ribosomal protein S5 [Source:MGI Symbol;Acc:MGI:1097682]	-
ENSMUSG00000015932	2545	2715	3155	2809	2599	2954	3052	3411	2778	3217	3160	3275	3324	3362	2547	3119	Dstn	2	143915320	143943324	+	1911	protein_coding	destrin [Source:MGI Symbol;Acc:MGI:1929270]	-
ENSMUSG00000041986	2780	3069	3169	2746	2513	2624	3024	3437	2697	3463	2665	3017	3366	3172	2354	3259	Elmod1	9	53911457	53975301	-	4434	protein_coding	ELMO/CED-12 domain containing 1 [Source:MGI Symbol;Acc:MGI:3583900]	-
ENSMUSG00000056851	2987	2652	3226	2792	2671	2809	3153	3335	2860	3032	2756	3200	3392	3287	2343	3271	Pcbp2	15	102470539	102500061	+	5203	protein_coding	poly(rC) binding protein 2 [Source:MGI Symbol;Acc:MGI:108202]	-
ENSMUSG00000032525	3636	3119	4266	2448	3493	1574	3641	3634	2643	1949	820	2256	4221	2825	2482	2911	Nktr	9	121719169	121756843	+	21283	protein_coding	natural killer tumor recognition sequence [Source:MGI Symbol;Acc:MGI:97346]	-
ENSMUSG00000033769	3066	3011	3322	2791	3037	2266	3285	3677	2931	2812	1831	3090	3528	2962	2649	3223	Exoc6b	6	84618487	85069513	-	15133	protein_coding	exocyst complex component 6B [Source:MGI Symbol;Acc:MGI:1923164]	-
ENSMUSG00000041417	3201	3174	3526	2493	3123	2208	3217	3870	2930	2265	1858	2903	3751	3093	2586	3046	Pik3r1	13	101680563	101768217	-	10079	protein_coding	phosphoinositide-3-kinase regulatory subunit 1 [Source:MGI Symbol;Acc:MGI:97583]	-
ENSMUSG00000034557	2872	3209	3357	2719	2971	2360	3318	3776	2848	2605	2221	3108	3421	2926	2551	3121	Zfyve9	4	108637466	108780798	-	6459	protein_coding	zinc finger, FYVE domain containing 9 [Source:MGI Symbol;Acc:MGI:2652838]	-
ENSMUSG00000031256	2956	3004	3328	2512	2931	2495	3193	3699	2930	2615	1986	2980	3472	3111	2529	3414	Cstf2	X	134059187	134086819	+	9180	protein_coding	cleavage stimulation factor, 3' pre-RNA subunit 2 [Source:MGI Symbol;Acc:MGI:1343054]	-
ENSMUSG00000026819	2638	3271	3159	2853	2598	2931	3310	3606	2773	2853	3080	3430	3294	3110	2462	2764	Slc25a25	2	32414487	32451445	-	7862	protein_coding	solute carrier family 25 (mitochondrial carrier, phosphate carrier), member 25 [Source:MGI Symbol;Acc:MGI:1915913]	-
ENSMUSG00000024121	2828	3076	3275	2695	2360	3044	3158	3283	2704	3135	2933	2538	3005	3437	2312	3161	Atp6v0c	17	24163866	24169702	-	3384	protein_coding	ATPase, H+ transporting, lysosomal V0 subunit C [Source:MGI Symbol;Acc:MGI:88116]	-
ENSMUSG00000023150	2792	2627	3329	2774	2539	2624	3204	3829	2803	2858	2804	3260	3790	2869	2232	3124	Ivns1abp	1	151344477	151364422	+	5435	protein_coding	influenza virus NS1A binding protein [Source:MGI Symbol;Acc:MGI:2152389]	-
ENSMUSG00000027339	3094	3208	3562	2702	2898	2576	3100	3487	2980	2735	2352	3107	3777	3291	2614	2850	Rassf2	2	131989415	132030258	-	11993	protein_coding	Ras association (RalGDS/AF-6) domain family member 2 [Source:MGI Symbol;Acc:MGI:2442060]	-
ENSMUSG00000020810	3079	2768	2827	3018	2229	2992	3027	3439	2540	3702	2755	2321	3238	3752	2597	3812	Cygb	11	116645595	116654313	-	2331	protein_coding	cytoglobin [Source:MGI Symbol;Acc:MGI:2149481]	-
ENSMUSG00000040037	2720	2537	2978	2477	2517	2563	2670	3292	2505	3271	2177	2856	3375	3525	2284	3230	Negr1	3	156561794	157316445	+	10506	protein_coding	neuronal growth regulator 1 [Source:MGI Symbol;Acc:MGI:2444846]	-
ENSMUSG00000032570	2946	2714	3463	2604	2991	2654	3263	3468	2757	3033	2345	3191	3535	2940	2559	3030	Atp2c1	9	105403539	105527319	-	9694	protein_coding	ATPase, Ca++-sequestering [Source:MGI Symbol;Acc:MGI:1889008]	-
ENSMUSG00000027419	2888	2820	3192	2616	2441	2864	3017	3444	2612	3320	2271	2633	3044	3406	2517	3471	Pcsk2	2	143546156	143816285	+	7910	protein_coding	proprotein convertase subtilisin/kexin type 2 [Source:MGI Symbol;Acc:MGI:97512]	-
ENSMUSG00000062098	2682	2565	2843	2357	2387	2602	2826	3466	2520	2712	2306	2790	2912	3147	2161	2924	Btbd3	2	138256565	138589292	+	5776	protein_coding	BTB (POZ) domain containing 3 [Source:MGI Symbol;Acc:MGI:2385155]	-
ENSMUSG00000022314	2831	2717	3183	2676	2651	2766	3006	3593	2859	2966	2541	3082	3469	2994	2314	3098	Rad21	15	51962240	51991747	-	4232	protein_coding	RAD21 cohesin complex component [Source:MGI Symbol;Acc:MGI:108016]	-
ENSMUSG00000045092	2623	2716	4050	2669	2568	2721	2925	3421	2602	3234	2876	3233	3845	3054	2339	2831	S1pr1	3	115710433	115715072	-	3046	protein_coding	sphingosine-1-phosphate receptor 1 [Source:MGI Symbol;Acc:MGI:1096355]	-
ENSMUSG00000034850	3088	3080	3497	2625	2740	2548	3269	3540	2730	2855	2002	2811	3628	2862	2349	3198	Tmem127	2	127247908	127261107	+	4811	protein_coding	transmembrane protein 127 [Source:MGI Symbol;Acc:MGI:1916720]	-
ENSMUSG00000025576	2761	2794	3231	2522	2615	2708	3302	3503	2662	2276	2683	2584	3164	2844	1989	2908	Rbfox3	11	118489762	118911597	-	5818	protein_coding	RNA binding protein, fox-1 homolog (C. elegans) 3 [Source:MGI Symbol;Acc:MGI:106368]	-
ENSMUSG00000025278	3379	2986	3713	2330	3210	2126	3475	4195	3072	1976	1394	2407	3985	3139	2526	3426	Flnb	14	7817957	7951588	+	9198	protein_coding	filamin, beta [Source:MGI Symbol;Acc:MGI:2446089]	-
ENSMUSG00000020741	2991	3082	3293	2572	2799	2570	3009	3544	2972	2748	2474	3075	3385	3222	2512	3216	Cluh	11	74649495	74670847	+	6502	protein_coding	clustered mitochondria (cluA/CLU1) homolog [Source:MGI Symbol;Acc:MGI:1921398]	-
ENSMUSG00000021703	3169	3039	3453	2640	3086	2448	3088	3420	3120	2736	2472	3619	3650	3189	2547	2965	Serinc5	13	92611091	92711947	+	6679	protein_coding	serine incorporator 5 [Source:MGI Symbol;Acc:MGI:2444223]	-
ENSMUSG00000030739	3143	3083	3567	2547	2737	2810	3459	3336	2950	2607	2878	3395	3439	2912	2532	2962	Myh14	7	44605803	44670843	-	7273	protein_coding	myosin, heavy polypeptide 14 [Source:MGI Symbol;Acc:MGI:1919210]	-
ENSMUSG00000022770	2804	2662	3566	2521	2815	2797	3248	3567	2916	2690	2389	3000	3649	3064	2335	3070	Dlg1	16	31663443	31875129	+	10736	protein_coding	discs large MAGUK scaffold protein 1 [Source:MGI Symbol;Acc:MGI:107231]	-
ENSMUSG00000002524	2669	2866	3106	2587	2483	3032	3037	3175	2817	3127	3083	2834	3100	3253	2415	3056	Puf60	15	76070182	76080924	-	4748	protein_coding	poly-U binding splicing factor 60 [Source:MGI Symbol;Acc:MGI:1915209]	-
ENSMUSG00000019699	2991	3044	3429	2659	2871	2435	3165	3736	2953	2452	2012	2876	3676	2969	2384	3174	Akt3	1	177020073	177258203	-	5124	protein_coding	thymoma viral proto-oncogene 3 [Source:MGI Symbol;Acc:MGI:1345147]	-
ENSMUSG00000071176	3108	2927	3344	2522	3088	2534	3261	3646	2918	3076	2424	3462	3662	3180	2363	2840	Arhgef10	8	14911663	15001085	+	9210	protein_coding	Rho guanine nucleotide exchange factor (GEF) 10 [Source:MGI Symbol;Acc:MGI:2444453]	-
ENSMUSG00000040606	3077	2918	3198	2585	3001	2604	3095	3574	3014	3024	2343	2946	3449	3367	2440	3082	Kazn	4	142102390	142239401	-	10721	protein_coding	kazrin, periplakin interacting protein [Source:MGI Symbol;Acc:MGI:1918779]	-
ENSMUSG00000024248	2466	2886	3038	2771	2392	3219	3016	3368	2699	3271	3710	3155	3068	3280	2407	3043	Cox7a2l	17	83501919	83514333	-	1147	protein_coding	cytochrome c oxidase subunit 7A2 like [Source:MGI Symbol;Acc:MGI:106015]	-
ENSMUSG00000022421	2719	2013	2938	2198	2334	2579	2740	2893	2267	2910	1756	1899	2952	3168	2229	3272	Nptxr	15	79786351	79804766	-	5170	protein_coding	neuronal pentraxin receptor [Source:MGI Symbol;Acc:MGI:1920590]	-
ENSMUSG00000037234	3135	2972	3750	2493	3368	2026	3451	3560	2606	2412	1498	2738	4207	3066	2444	3217	Hook3	8	26021421	26119224	-	28486	protein_coding	hook microtubule tethering protein 3 [Source:MGI Symbol;Acc:MGI:2443554]	-
ENSMUSG00000032096	2712	2889	3167	2701	2827	2622	2999	3755	2793	2631	2266	2905	3317	3332	2523	3130	Arcn1	9	44741564	44767845	-	14915	protein_coding	archain 1 [Source:MGI Symbol;Acc:MGI:2387591]	-
ENSMUSG00000036699	2853	2183	3251	2751	2322	3472	2998	3584	2477	4141	1973	1998	3297	3596	2512	4048	Zcchc12	X	36195904	36199158	+	2280	protein_coding	zinc finger, CCHC domain containing 12 [Source:MGI Symbol;Acc:MGI:1919943]	-
ENSMUSG00000020936	2736	2733	3229	2662	2487	2793	2976	3517	2752	2976	2555	3183	3310	3147	2497	3097	Nmt1	11	103028190	103068912	+	5017	protein_coding	N-myristoyltransferase 1 [Source:MGI Symbol;Acc:MGI:102579]	-
ENSMUSG00000007021	2977	2555	3275	2755	2517	3327	2971	3382	2562	3704	2569	2430	3092	3321	2517	3552	Syngr3	17	24685092	24689955	-	2071	protein_coding	synaptogyrin 3 [Source:MGI Symbol;Acc:MGI:1341881]	-
ENSMUSG00000027712	2691	2777	3083	2951	2612	3134	3095	3429	2780	2792	3821	3330	3295	3247	2456	2825	Anxa5	3	36448923	36475894	-	1777	protein_coding	annexin A5 [Source:MGI Symbol;Acc:MGI:106008]	-
ENSMUSG00000024429	2581	2859	3135	2730	2384	3020	3020	3428	2899	3060	3439	2984	2971	3180	2490	3082	Gnl1	17	35979851	35989462	+	3077	protein_coding	guanine nucleotide binding protein-like 1 [Source:MGI Symbol;Acc:MGI:95764]	-
ENSMUSG00000036026	3007	3095	3262	2672	2663	2855	3172	3514	2906	2652	2416	2868	3342	3162	2413	3390	Tmem63b	17	45660171	45686905	-	5098	protein_coding	transmembrane protein 63b [Source:MGI Symbol;Acc:MGI:2387609]	-
ENSMUSG00000000374	2876	2832	3230	2526	2755	2556	3127	3656	2891	2737	2237	3134	3430	3254	2476	3253	Trappc10	10	78186725	78244641	-	8128	protein_coding	trafficking protein particle complex 10 [Source:MGI Symbol;Acc:MGI:1336209]	-
ENSMUSG00000025609	3004	2886	3590	2452	2937	2296	3158	3641	2838	2502	1796	2807	3771	3072	2572	3149	Mkln1	6	31398735	31516811	+	28943	protein_coding	muskelin 1, intracellular mediator containing kelch motifs [Source:MGI Symbol;Acc:MGI:1351638]	-
ENSMUSG00000074748	2812	2862	3264	2649	2592	2741	3038	3439	2738	3069	2566	2928	3272	2962	2485	3029	Atxn7l3b	10	112925430	112929001	-	3572	protein_coding	ataxin 7-like 3B [Source:MGI Symbol;Acc:MGI:1914971]	-
ENSMUSG00000039652	3074	3202	3244	2295	2960	2471	3192	3666	2921	2645	1809	2832	3456	3205	2560	3159	Cpeb3	19	37021291	37208601	-	7414	protein_coding	cytoplasmic polyadenylation element binding protein 3 [Source:MGI Symbol;Acc:MGI:2443075]	-
ENSMUSG00000026904	2853	2422	3182	2448	2450	2458	2634	3204	2469	2720	1926	2453	3490	3300	2399	3172	Slc4a10	2	62046462	62326730	+	6424	protein_coding	solute carrier family 4, sodium bicarbonate cotransporter-like, member 10 [Source:MGI Symbol;Acc:MGI:2150150]	-
ENSMUSG00000038143	3225	3217	3406	2387	3287	2052	3478	3839	2676	2368	1333	2697	3676	2830	2534	3312	Stox2	8	47180048	47446362	-	18735	protein_coding	storkhead box 2 [Source:MGI Symbol;Acc:MGI:1918319]	-
ENSMUSG00000007817	3241	2750	3578	2458	2977	2030	3317	3485	2851	2004	1433	2317	3556	3121	2330	3311	Zmiz1	14	25459185	25666743	+	12523	protein_coding	zinc finger, MIZ-type containing 1 [Source:MGI Symbol;Acc:MGI:3040693]	zf-MIZ
ENSMUSG00000000197	3018	2892	3422	2467	2762	2495	3043	3598	2860	2610	1761	2486	3590	3065	2486	3399	Nalcn	14	123276634	123627144	-	14715	protein_coding	sodium leak channel, non-selective [Source:MGI Symbol;Acc:MGI:2444306]	-
ENSMUSG00000022240	3308	2906	3223	2506	2797	2514	3139	3474	2848	2706	1647	2524	3392	3294	2387	3223	Ctnnd2	15	30172593	31029341	+	10316	protein_coding	catenin (cadherin associated protein), delta 2 [Source:MGI Symbol;Acc:MGI:1195966]	-
ENSMUSG00000038587	3099	3470	3186	2623	3091	2142	3262	3798	3075	2100	1993	3177	3389	2969	2681	2801	Akap12	10	4266380	4359470	+	6461	protein_coding	A kinase (PRKA) anchor protein (gravin) 12 [Source:MGI Symbol;Acc:MGI:1932576]	-
ENSMUSG00000007815	2792	2645	3220	2561	2576	2990	2893	3266	2549	3041	3024	3458	3329	3266	2363	3172	Rhoa	9	108306129	108337934	+	7494	protein_coding	ras homolog family member A [Source:MGI Symbol;Acc:MGI:1096342]	-
ENSMUSG00000019082	2666	2656	3342	2549	2175	2985	3109	3324	2635	2838	2902	2772	3121	3025	2101	3229	Slc25a22	7	141429744	141437892	-	5992	protein_coding	solute carrier family 25 (mitochondrial carrier, glutamate), member 22 [Source:MGI Symbol;Acc:MGI:1915517]	-
ENSMUSG00000022296	2573	2837	3252	2788	2656	2864	3082	3398	2805	3060	2833	3410	3503	2776	2360	3080	Baalc	15	38933144	38952912	+	4141	protein_coding	brain and acute leukemia, cytoplasmic [Source:MGI Symbol;Acc:MGI:1928704]	-
ENSMUSG00000017677	2999	2922	3341	2593	2756	2986	2700	3319	2896	3082	2649	2833	3005	3195	2375	3429	Wsb1	11	79239372	79254671	-	3987	protein_coding	WD repeat and SOCS box-containing 1 [Source:MGI Symbol;Acc:MGI:1926139]	-
ENSMUSG00000045994	3013	2915	3170	2635	2608	2471	3212	3585	2767	2451	1942	2777	3418	3454	2330	3273	B3gat1	9	26733728	26763101	+	4960	protein_coding	beta-1,3-glucuronyltransferase 1 (glucuronosyltransferase P) [Source:MGI Symbol;Acc:MGI:1924148]	-
ENSMUSG00000019432	2725	2533	3214	2494	2483	3000	2750	3363	2856	3030	2542	2685	3177	3108	2349	3230	Ddx39b	17	35241746	35253707	+	3783	protein_coding	DEAD (Asp-Glu-Ala-Asp) box polypeptide 39B [Source:MGI Symbol;Acc:MGI:99240]	-
ENSMUSG00000031029	2598	2614	2925	2693	2379	3273	2938	3380	2590	2991	3433	2999	3158	3451	2337	2925	Eif3f	7	108934417	108942951	+	2891	protein_coding	eukaryotic translation initiation factor 3, subunit F [Source:MGI Symbol;Acc:MGI:1913335]	-
ENSMUSG00000028546	2817	2722	3266	2710	2668	2897	3407	3488	2711	3072	2449	3060	3347	3076	2264	3214	Elavl4	4	110203722	110351909	-	5387	protein_coding	ELAV like RNA binding protein 4 [Source:MGI Symbol;Acc:MGI:107427]	-
ENSMUSG00000071649	2607	2696	2873	2610	2428	3277	3056	3191	2594	3321	3521	2844	3174	3355	2375	2992	B3gat3	19	8920374	8927234	+	1601	protein_coding	beta-1,3-glucuronyltransferase 3 (glucuronosyltransferase I) [Source:MGI Symbol;Acc:MGI:1919977]	-
ENSMUSG00000033676	2786	2798	3058	2649	2703	2432	2842	3355	2604	2713	2062	2928	3187	3207	2250	3151	Gabrb3	7	57419692	57828802	+	6542	protein_coding	gamma-aminobutyric acid (GABA) A receptor, subunit beta 3 [Source:MGI Symbol;Acc:MGI:95621]	-
ENSMUSG00000026879	2718	2791	3053	2862	2640	2851	2769	3273	3064	2623	3781	2954	3364	3482	2434	2648	Gsn	2	35256380	35307892	+	3157	protein_coding	gelsolin [Source:MGI Symbol;Acc:MGI:95851]	-
ENSMUSG00000008892	2407	2599	3247	2776	2464	3304	2598	3481	2669	3223	3275	3270	3198	3164	2350	3021	Vdac3	8	22577075	22593813	-	5420	protein_coding	voltage-dependent anion channel 3 [Source:MGI Symbol;Acc:MGI:106922]	-
ENSMUSG00000027303	2774	2748	3355	2636	2699	2667	3059	3411	2692	2756	2346	2910	3259	3107	2455	3114	Ptpra	2	130450278	130556124	+	10848	protein_coding	protein tyrosine phosphatase, receptor type, A [Source:MGI Symbol;Acc:MGI:97808]	-
ENSMUSG00000021978	2888	2676	3148	2595	2938	2531	2840	3494	2778	2817	2160	3105	3313	3145	2475	3075	Extl3	14	65052060	65149855	-	6063	protein_coding	exostoses (multiple)-like 3 [Source:MGI Symbol;Acc:MGI:1860765]	-
ENSMUSG00000033579	2914	2861	3487	2785	2861	2894	3036	3218	2881	2959	3179	3150	3418	3104	2249	2851	Fa2h	8	111345135	111393824	-	3008	protein_coding	fatty acid 2-hydroxylase [Source:MGI Symbol;Acc:MGI:2443327]	-
ENSMUSG00000026185	3375	2043	3113	2794	2952	2861	3642	3816	2756	1904	2122	1807	3134	3101	2442	3536	Igfbp5	1	72857932	72874884	-	6006	protein_coding	insulin-like growth factor binding protein 5 [Source:MGI Symbol;Acc:MGI:96440]	-
ENSMUSG00000003279	2774	2349	3385	2253	2703	2475	3588	3494	2536	1992	1752	2227	3291	2627	2365	3175	Dlgap1	17	69969073	70821413	+	17890	protein_coding	DLG associated protein 1 [Source:MGI Symbol;Acc:MGI:1346065]	-
ENSMUSG00000044628	2670	2872	2902	2727	2397	3079	2962	3265	2600	2834	3144	3307	3022	3245	2211	3122	Rnf208	2	25242255	25244262	+	1750	protein_coding	ring finger protein 208 [Source:MGI Symbol;Acc:MGI:1916096]	-
ENSMUSG00000025130	2513	2826	3230	2712	2413	2887	2862	3228	2809	2946	3291	3041	3402	3148	2342	2947	P4hb	11	120560298	120573253	-	2861	protein_coding	prolyl 4-hydroxylase, beta polypeptide [Source:MGI Symbol;Acc:MGI:97464]	-
ENSMUSG00000038056	3583	3002	3800	2277	3263	1668	3413	3814	2661	1951	1297	2295	4398	2637	2380	2860	Kmt2c	5	25271798	25498783	-	20291	protein_coding	lysine (K)-specific methyltransferase 2C [Source:MGI Symbol;Acc:MGI:2444959]	-
ENSMUSG00000029190	2749	2808	3306	2287	2758	2440	3068	3527	2764	2440	2118	2514	3628	3017	2459	3229	D5Ertd579e	5	36600485	36696024	-	18420	protein_coding	DNA segment, Chr 5, ERATO Doi 579, expressed [Source:MGI Symbol;Acc:MGI:1261849]	-
ENSMUSG00000027663	2886	3139	3448	2450	2846	2449	3107	3542	3169	2538	2019	2979	3296	2934	2322	3265	Zmat3	3	32334792	32366014	-	11435	protein_coding	zinc finger matrin type 3 [Source:MGI Symbol;Acc:MGI:1195270]	-
ENSMUSG00000033061	2489	2528	3241	2699	2328	3347	2899	3292	2670	3808	3128	2607	3001	3115	2367	3262	Resp18	1	75272199	75278415	-	1032	protein_coding	regulated endocrine-specific protein 18 [Source:MGI Symbol;Acc:MGI:1098222]	-
ENSMUSG00000026458	2941	2529	2925	2257	2573	2543	3104	3258	2760	2465	1967	2348	3123	3074	2344	3261	Ppfia4	1	134296783	134332928	-	6572	protein_coding	protein tyrosine phosphatase, receptor type, f polypeptide (PTPRF), interacting protein (liprin), alpha 4 [Source:MGI Symbol;Acc:MGI:1915757]	-
ENSMUSG00000030770	2795	3170	3122	2683	2718	2514	2969	3529	2951	2359	2451	3335	3288	3040	2489	2910	Parva	7	112427505	112591692	+	10157	protein_coding	parvin, alpha [Source:MGI Symbol;Acc:MGI:1931144]	-
ENSMUSG00000038095	2913	2827	3388	2503	2739	2289	2998	3717	2697	2544	1878	2873	3413	2945	2364	2958	Sbno1	5	124368702	124426001	-	19933	protein_coding	strawberry notch 1 [Source:MGI Symbol;Acc:MGI:2384298]	-
ENSMUSG00000017831	2502	2817	3133	2585	2541	2881	2886	3417	2636	3071	2803	3115	2995	3037	2504	3113	Rab5a	17	53479234	53507680	+	5270	protein_coding	RAB5A, member RAS oncogene family [Source:MGI Symbol;Acc:MGI:105926]	-
ENSMUSG00000022185	3118	2782	3364	2442	2615	2525	3162	3591	2857	2677	1979	2755	3449	3030	2431	3036	Acin1	14	54642161	54686931	-	10527	protein_coding	apoptotic chromatin condensation inducer 1 [Source:MGI Symbol;Acc:MGI:1891824]	-
ENSMUSG00000027499	2709	2260	2850	2524	2499	3065	2759	3541	2510	3407	2321	2502	3126	3432	2383	3378	Pkia	3	7366669	7445366	+	3721	protein_coding	protein kinase inhibitor, alpha [Source:MGI Symbol;Acc:MGI:104747]	-
ENSMUSG00000003518	2847	2768	3289	2587	2620	2689	3193	3427	2776	2836	2652	2839	3275	3080	2466	3058	Dusp3	11	101971143	101987013	-	4682	protein_coding	dual specificity phosphatase 3 (vaccinia virus phosphatase VH1-related) [Source:MGI Symbol;Acc:MGI:1919599]	-
ENSMUSG00000004897	2626	2837	3067	2468	2460	2849	2760	3373	2743	2948	3014	2886	3106	3076	2435	3027	Hdgf	3	87906321	87916132	+	2873	protein_coding	hepatoma-derived growth factor [Source:MGI Symbol;Acc:MGI:1194494]	-
ENSMUSG00000045095	3108	3161	3290	2507	2870	2396	3092	3640	2775	2574	1896	2682	3363	2923	2541	2954	Magi1	6	93675455	94283917	-	10579	protein_coding	membrane associated guanylate kinase, WW and PDZ domain containing 1 [Source:MGI Symbol;Acc:MGI:1203522]	-
ENSMUSG00000028790	2663	2726	3158	2412	2483	2871	2960	3294	2621	3255	2663	2569	3160	3218	2207	2869	Khdrbs1	4	129703164	129742303	-	6419	protein_coding	KH domain containing, RNA binding, signal transduction associated 1 [Source:MGI Symbol;Acc:MGI:893579]	-
ENSMUSG00000030062	2756	2709	3129	2640	2398	2924	2903	3200	2664	3346	2904	2982	3179	3124	2239	2979	Rpn1	6	88084482	88105304	+	4512	protein_coding	ribophorin I [Source:MGI Symbol;Acc:MGI:98084]	-
ENSMUSG00000014195	2642	2770	3168	2503	2521	2637	2830	3571	2859	2910	2614	3011	3147	2950	2578	3124	Dnajc7	11	100582818	100620168	-	4863	protein_coding	DnaJ heat shock protein family (Hsp40) member C7 [Source:MGI Symbol;Acc:MGI:1928373]	-
ENSMUSG00000032340	3071	2683	3265	2417	3053	2436	2887	3480	2829	2561	1868	2860	3697	3263	2523	3109	Neo1	9	58874687	59036441	-	8716	protein_coding	neogenin [Source:MGI Symbol;Acc:MGI:1097159]	-
ENSMUSG00000029686	2571	2825	3125	2596	2545	2704	2817	3466	2668	2812	2440	2855	3259	3079	2378	3263	Cul1	6	47453398	47526139	+	4040	protein_coding	cullin 1 [Source:MGI Symbol;Acc:MGI:1349658]	-
ENSMUSG00000037933	3139	3131	3391	2608	2860	2372	3116	3388	2752	2762	2004	3199	3330	2840	2378	2974	Bicd2	13	49341585	49387026	+	6316	protein_coding	BICD cargo adaptor 2 [Source:MGI Symbol;Acc:MGI:1924145]	-
ENSMUSG00000034269	3124	2859	3287	2313	3011	2171	3193	3587	2745	2378	1565	2440	3591	3134	2533	3297	Setd5	6	113077365	113153435	+	18347	protein_coding	SET domain containing 5 [Source:MGI Symbol;Acc:MGI:1920145]	-
ENSMUSG00000034157	2770	2933	2973	2342	2689	2714	2999	3582	2753	2859	2483	2747	3055	3150	2311	2870	Cipc	12	86947043	86965362	+	4863	protein_coding	CLOCK interacting protein, circadian [Source:MGI Symbol;Acc:MGI:1919185]	-
ENSMUSG00000061689	2989	2642	3134	2440	2528	2655	3034	3254	2683	2789	2146	2849	2923	3084	2310	3048	Dlgap4	2	156613705	156764363	+	8451	protein_coding	DLG associated protein 4 [Source:MGI Symbol;Acc:MGI:2138865]	-
ENSMUSG00000042605	3036	2939	3393	2452	2906	2303	3358	3680	2777	2471	1809	2932	3549	2893	2497	3190	Atxn2	5	121711337	121816493	+	15689	protein_coding	ataxin 2 [Source:MGI Symbol;Acc:MGI:1277223]	-
ENSMUSG00000028991	3178	3078	3253	2376	2981	2159	3144	3556	2778	2204	1662	2599	3371	3143	2521	3326	Mtor	4	148448611	148557683	+	10109	protein_coding	mechanistic target of rapamycin kinase [Source:MGI Symbol;Acc:MGI:1928394]	-
ENSMUSG00000019820	3133	3302	3733	2160	3298	2063	3683	3839	2893	1821	1490	2591	3767	2723	2446	2828	Utrn	10	12382188	12869365	-	17108	protein_coding	utrophin [Source:MGI Symbol;Acc:MGI:104631]	-
ENSMUSG00000028034	3081	2741	3465	2389	2640	2323	3238	3373	2576	2728	1998	2606	3482	2976	2206	2884	Fubp1	3	152210422	152236826	+	15500	protein_coding	far upstream element (FUSE) binding protein 1 [Source:MGI Symbol;Acc:MGI:1196294]	-
ENSMUSG00000042216	2998	2698	3175	2649	2708	2473	3219	3440	2622	2772	1993	2624	3115	2915	2426	3410	Sgsm1	5	113243220	113310786	-	7466	protein_coding	small G protein signaling modulator 1 [Source:MGI Symbol;Acc:MGI:107320]	-
ENSMUSG00000027603	2827	2930	3012	2575	2469	2732	3072	3418	2918	2359	2695	2839	3184	3151	2236	3101	Ggt7	2	155490379	155518237	-	3264	protein_coding	gamma-glutamyltransferase 7 [Source:MGI Symbol;Acc:MGI:1913385]	-
ENSMUSG00000063882	2127	2762	3079	2981	2309	3195	2882	3310	2610	3222	4246	2900	3128	3033	2188	2628	Uqcrh	4	116066965	116075071	-	1237	protein_coding	ubiquinol-cytochrome c reductase hinge protein [Source:MGI Symbol;Acc:MGI:1913826]	-
ENSMUSG00000022914	2970	2748	3567	2430	2740	2032	2986	3425	2649	2628	2066	2663	3630	2800	2359	3169	Brwd1	16	95992092	96082526	-	20280	protein_coding	bromodomain and WD repeat domain containing 1 [Source:MGI Symbol;Acc:MGI:1890651]	-
ENSMUSG00000022964	2703	2738	2994	2667	2502	2885	2930	3214	2629	3226	3186	3326	3039	2759	2151	2941	Tmem50b	16	91574503	91597800	-	2446	protein_coding	transmembrane protein 50B [Source:MGI Symbol;Acc:MGI:1925225]	-
ENSMUSG00000037608	2807	2656	3296	2528	2741	2372	2875	3788	2740	2297	1677	2463	3815	2904	2435	2997	Bclaf1	10	20312469	20344613	+	15301	protein_coding	BCL2-associated transcription factor 1 [Source:MGI Symbol;Acc:MGI:1917580]	-
ENSMUSG00000078307	2691	2981	3232	2447	2593	2745	3272	3516	2727	2384	2692	3114	3028	2686	2361	2983	AI593442	9	52673042	52679780	-	5823	protein_coding	expressed sequence AI593442 [Source:MGI Symbol;Acc:MGI:2143099]	-
ENSMUSG00000039157	3148	2814	3559	2555	2647	2603	2957	3470	2816	2550	2517	3231	3553	3075	2356	3025	Fam102a	2	32535332	32569756	+	6066	protein_coding	family with sequence similarity 102, member A [Source:MGI Symbol;Acc:MGI:2138935]	-
ENSMUSG00000040415	2708	2636	3000	2501	2421	2821	2756	3159	2719	2989	2566	2703	3205	3263	2202	3157	Dtx3	10	127190378	127195728	-	2572	protein_coding	deltex 3, E3 ubiquitin ligase [Source:MGI Symbol;Acc:MGI:2135752]	-
ENSMUSG00000032076	2721	2603	3170	2371	2635	2690	2998	3282	2600	2488	1853	2537	3339	2833	2355	3042	Cadm1	9	47530173	47857637	+	10440	protein_coding	cell adhesion molecule 1 [Source:MGI Symbol;Acc:MGI:1889272]	-
ENSMUSG00000018401	2799	2947	3103	2369	2642	2604	3179	3482	2818	2543	2057	2791	3039	2977	2403	3242	Mtmr4	11	87592162	87616302	+	6240	protein_coding	myotubularin related protein 4 [Source:MGI Symbol;Acc:MGI:2180699]	-
ENSMUSG00000064354	1576	2174	2944	2219	2851	2216	3232	3670	2909	2333	3749	3323	2729	2321	2323	1676	mt-Co2	MT	7013	7696	+	684	protein_coding	mitochondrially encoded cytochrome c oxidase II [Source:MGI Symbol;Acc:MGI:102503]	-
ENSMUSG00000029578	2737	2685	3077	2460	2537	2799	2868	3341	2644	2893	2402	2649	3104	3227	2311	3307	Wipi2	5	142627698	142670588	+	10543	protein_coding	WD repeat domain, phosphoinositide interacting 2 [Source:MGI Symbol;Acc:MGI:1923831]	-
ENSMUSG00000015829	3520	3218	3764	2301	3452	1394	3544	3780	2478	1703	896	2101	4271	2807	2651	3065	Tnr	1	159523769	159931729	+	12867	protein_coding	tenascin R [Source:MGI Symbol;Acc:MGI:99516]	-
ENSMUSG00000031709	2724	2708	3075	2474	2575	2654	3028	3426	2756	2818	2248	2507	3117	2824	2443	3264	Tbc1d9	8	83165352	83272934	+	5887	protein_coding	TBC1 domain family, member 9 [Source:MGI Symbol;Acc:MGI:1918560]	-
ENSMUSG00000059923	2668	2614	3090	2553	2267	2778	2766	3184	2603	3096	2726	2676	2898	2980	2227	2906	Grb2	11	115644045	115708597	-	2916	protein_coding	growth factor receptor bound protein 2 [Source:MGI Symbol;Acc:MGI:95805]	-
ENSMUSG00000026113	2780	2797	3067	2298	2576	2427	2969	3296	2617	2699	2075	2546	2990	2917	2549	3197	Inpp4a	1	37299865	37410736	+	10387	protein_coding	inositol polyphosphate-4-phosphatase, type I [Source:MGI Symbol;Acc:MGI:1931123]	-
ENSMUSG00000000552	2774	3187	3175	2519	2577	2824	3073	3184	2894	2545	2472	2651	3034	2976	2398	2937	Zfp385a	15	103313895	103340093	-	2515	protein_coding	zinc finger protein 385A [Source:MGI Symbol;Acc:MGI:1352495]	-
ENSMUSG00000001419	2827	2791	3144	2371	2549	2432	3134	3460	2776	2506	1820	2556	3337	2878	2292	3066	Mef2d	3	88142372	88172086	+	5985	protein_coding	myocyte enhancer factor 2D [Source:MGI Symbol;Acc:MGI:99533]	SRF
ENSMUSG00000049866	2581	2741	3205	2490	2467	3035	3325	3319	2412	2731	2628	2681	3108	2921	2317	3233	Arl4c	1	88673125	88702221	-	5492	protein_coding	ADP-ribosylation factor-like 4C [Source:MGI Symbol;Acc:MGI:2445172]	-
ENSMUSG00000071708	2510	2724	2819	2582	2472	2757	2784	3378	2663	3013	2864	2949	3086	3111	2345	2831	Sms	X	157443855	157492287	-	6010	protein_coding	spermine synthase [Source:MGI Symbol;Acc:MGI:109490]	-
ENSMUSG00000024413	2949	2726	3229	2443	3121	2345	3282	3554	2760	2437	2028	3024	3627	2915	2645	2898	Npc1	18	12189693	12236400	-	10725	protein_coding	NPC intracellular cholesterol transporter 1 [Source:MGI Symbol;Acc:MGI:1097712]	-
ENSMUSG00000051674	2513	2807	3014	2459	2783	2617	2784	3492	2732	2818	2314	3022	3336	2898	2363	3201	Dcun1d4	5	73481000	73560794	+	5807	protein_coding	DCN1, defective in cullin neddylation 1, domain containing 4 (S. cerevisiae) [Source:MGI Symbol;Acc:MGI:2140972]	-
ENSMUSG00000025825	2277	3050	2806	2654	2380	3046	2866	3119	2647	3071	3517	3097	2862	2835	2190	2903	Iscu	5	113772748	113778288	+	2176	protein_coding	iron-sulfur cluster assembly enzyme [Source:MGI Symbol;Acc:MGI:1913633]	-
ENSMUSG00000051586	3083	2924	3414	2256	2802	1962	3245	3619	2686	2117	1601	2416	3547	2994	2405	2840	Mical3	6	120931707	121130999	-	22950	protein_coding	microtubule associated monooxygenase, calponin and LIM domain containing 3 [Source:MGI Symbol;Acc:MGI:2442733]	-
ENSMUSG00000026519	2754	2814	3185	2575	2972	2727	2959	3538	3135	2434	2747	3287	3454	3046	2319	2821	Tmem63a	1	180942344	180975112	+	4492	protein_coding	transmembrane protein 63a [Source:MGI Symbol;Acc:MGI:2384789]	-
ENSMUSG00000023092	2702	2521	3118	2411	2436	2771	2752	3240	2578	2871	2413	2858	3050	3168	2342	3236	Fhl1	X	56731787	56793346	+	3714	protein_coding	four and a half LIM domains 1 [Source:MGI Symbol;Acc:MGI:1298387]	-
ENSMUSG00000074582	2983	2943	3143	2336	2840	2331	2963	3450	2809	2358	1845	2679	3310	3007	2439	3219	Arfgef2	2	166805588	166898052	+	8770	protein_coding	ADP-ribosylation factor guanine nucleotide-exchange factor 2 (brefeldin A-inhibited) [Source:MGI Symbol;Acc:MGI:2139354]	-
ENSMUSG00000019471	2589	2584	2945	2727	2259	3077	2891	3191	2508	2902	3305	2735	2905	2982	2362	2853	Cdc37	9	21133222	21149982	-	8194	protein_coding	cell division cycle 37 [Source:MGI Symbol;Acc:MGI:109531]	-
ENSMUSG00000028542	3020	3037	3225	2514	2691	2293	2927	3325	2976	2477	2307	3171	3401	3139	2475	2839	Slc6a9	4	117834506	117875198	+	5141	protein_coding	solute carrier family 6 (neurotransmitter transporter, glycine), member 9 [Source:MGI Symbol;Acc:MGI:95760]	-
ENSMUSG00000070733	3005	3155	3672	2277	3223	1997	3154	3594	2813	2048	1602	2842	4048	2857	2467	2965	Fryl	5	73019987	73256619	-	15192	protein_coding	FRY like transcription coactivator [Source:MGI Symbol;Acc:MGI:1919563]	-
ENSMUSG00000031166	2701	2839	3161	2435	2669	2530	2898	3250	2752	2605	2004	2794	3184	3000	2382	3082	Wdr13	X	8123301	8132892	-	5277	protein_coding	WD repeat domain 13 [Source:MGI Symbol;Acc:MGI:1914661]	-
ENSMUSG00000025224	3060	2971	3437	2563	2867	2426	3148	3357	2756	2665	1778	2871	3268	2829	2290	3052	Gbf1	19	46152509	46286510	+	9062	protein_coding	golgi-specific brefeldin A-resistance factor 1 [Source:MGI Symbol;Acc:MGI:1861607]	-
ENSMUSG00000038740	2735	2654	2938	2495	2577	2586	2942	3309	2805	2799	2536	2707	3161	3080	2176	2836	Mvb12b	2	33729953	33887946	-	8741	protein_coding	multivesicular body subunit 12B [Source:MGI Symbol;Acc:MGI:1919793]	-
ENSMUSG00000052915	2734	2761	3007	2314	2311	2577	3069	3272	2571	3035	2342	2774	2856	2753	2237	3070	Msl1	11	98795516	98807859	+	5433	protein_coding	male specific lethal 1 [Source:MGI Symbol;Acc:MGI:1921276]	-
ENSMUSG00000014846	2426	2685	2719	2672	2266	3174	2637	3144	2383	2985	3855	3419	2972	3257	2614	2394	Tppp3	8	105467493	105471526	-	1848	protein_coding	tubulin polymerization-promoting protein family member 3 [Source:MGI Symbol;Acc:MGI:1915221]	-
ENSMUSG00000037720	2743	2704	3247	2486	2548	2390	2932	3307	2521	2910	2310	3033	3258	2758	2224	2891	Tmem33	5	67260565	67291461	+	8961	protein_coding	transmembrane protein 33 [Source:MGI Symbol;Acc:MGI:1915128]	-
ENSMUSG00000038690	2093	2812	3046	2902	2236	3129	2779	3173	2529	3176	3819	3040	2897	2883	2285	2460	Atp5j2	5	145183698	145192062	-	3306	protein_coding	ATP synthase, H+ transporting, mitochondrial F0 complex, subunit F2 [Source:MGI Symbol;Acc:MGI:1927558]	-
ENSMUSG00000046324	2794	2721	3328	2602	2738	2373	3113	3324	2919	2465	2182	2943	3662	3137	2426	2750	Ermp1	19	29608214	29648415	-	9338	protein_coding	endoplasmic reticulum metallopeptidase 1 [Source:MGI Symbol;Acc:MGI:106250]	-
ENSMUSG00000044221	2453	2831	2955	2632	2454	2707	2841	3427	2585	2849	2976	2903	3059	2821	2217	2926	Grsf1	5	88659448	88676171	-	3036	protein_coding	G-rich RNA sequence binding factor 1 [Source:MGI Symbol;Acc:MGI:106479]	-
ENSMUSG00000027698	2592	2662	3003	2424	2574	2778	2823	3256	2563	2856	2517	2692	3035	2976	2217	3128	Nceh1	3	27182965	27284608	+	5253	protein_coding	neutral cholesterol ester hydrolase 1 [Source:MGI Symbol;Acc:MGI:2443191]	-
ENSMUSG00000039671	2924	2580	3140	2451	2588	2415	3160	3611	2726	2554	1862	2799	3378	2811	2383	3246	Zmynd8	2	165784152	165899016	-	11031	protein_coding	zinc finger, MYND-type containing 8 [Source:MGI Symbol;Acc:MGI:1918025]	-
ENSMUSG00000028053	3073	2841	3160	2138	3026	1836	3115	3697	2653	1956	1199	2318	3715	2771	2502	3121	Ash1l	3	88950622	89079375	+	14838	protein_coding	ASH1 like histone lysine methyltransferase [Source:MGI Symbol;Acc:MGI:2183158]	-
ENSMUSG00000001910	2697	2765	3099	2486	2697	2451	2838	3366	2720	2604	2212	2716	3304	2981	2322	2982	Nacc1	8	84670483	84687862	-	4300	protein_coding	nucleus accumbens associated 1, BEN and BTB (POZ) domain containing [Source:MGI Symbol;Acc:MGI:1914080]	-
ENSMUSG00000027642	2685	2550	3152	2527	2584	2570	2803	3265	2655	2788	2395	2725	3387	2976	2285	2938	Rpn2	2	157279017	157326319	+	4430	protein_coding	ribophorin II [Source:MGI Symbol;Acc:MGI:98085]	-
ENSMUSG00000034390	3081	3038	3326	2417	2846	1955	2937	3299	2729	2174	1039	2283	3328	3216	2592	3334	Cmip	8	117257064	117459430	+	6495	protein_coding	c-Maf inducing protein [Source:MGI Symbol;Acc:MGI:1921690]	-
ENSMUSG00000021843	2735	2804	2987	2389	2632	2268	3161	3513	2584	2602	2196	2921	3376	2765	2263	2891	Ktn1	14	47648448	47739894	+	12912	protein_coding	kinectin 1 [Source:MGI Symbol;Acc:MGI:109153]	-
ENSMUSG00000022763	2774	2563	2927	2453	2591	2726	3205	3292	2633	2165	2619	2830	3107	2867	2235	2848	Aifm3	16	17489611	17507485	+	4688	protein_coding	apoptosis-inducing factor, mitochondrion-associated 3 [Source:MGI Symbol;Acc:MGI:1919418]	-
ENSMUSG00000071172	2345	2323	3151	2497	2012	3013	2763	3343	2483	3046	2830	2691	3384	2891	2118	2875	Srsf3	17	29032628	29043373	+	7899	protein_coding	serine/arginine-rich splicing factor 3 [Source:MGI Symbol;Acc:MGI:98285]	-
ENSMUSG00000055322	3236	2865	3056	2281	3049	2012	3060	3949	2842	1882	1682	2995	3338	3308	2596	2945	Tns1	1	73910231	74124449	-	16010	protein_coding	tensin 1 [Source:MGI Symbol;Acc:MGI:104552]	-
ENSMUSG00000001036	2722	2621	3144	2422	2671	2603	2995	3271	2827	2620	2522	2806	3015	3159	2275	2895	Epn2	11	61517249	61579687	-	5228	protein_coding	epsin 2 [Source:MGI Symbol;Acc:MGI:1333766]	-
ENSMUSG00000030854	2881	2666	3429	2572	2738	2858	3228	3341	2707	3229	2145	2478	3213	2763	2090	3370	Ptpn5	7	47077795	47133684	-	5794	protein_coding	protein tyrosine phosphatase, non-receptor type 5 [Source:MGI Symbol;Acc:MGI:97807]	-
ENSMUSG00000020785	2559	3080	2824	2501	2466	2611	2753	3296	2795	2424	2878	2875	2922	2888	2257	2707	Camkk1	11	73019008	73042073	+	3728	protein_coding	calcium/calmodulin-dependent protein kinase kinase 1, alpha [Source:MGI Symbol;Acc:MGI:1891766]	-
ENSMUSG00000029723	2464	2421	2957	2617	2352	2724	2731	3135	2533	3208	3386	3333	3336	3154	2051	2463	Tsc22d4	5	137745730	137768450	+	7509	protein_coding	TSC22 domain family, member 4 [Source:MGI Symbol;Acc:MGI:1926079]	-
ENSMUSG00000032777	2916	2813	2989	2478	2797	2287	2963	3447	2609	2572	1957	2793	3044	2926	2364	3312	Gtf3c1	7	125640954	125707780	-	12018	protein_coding	general transcription factor III C 1 [Source:MGI Symbol;Acc:MGI:107887]	-
ENSMUSG00000025702	2651	2622	3216	2588	2804	2455	2949	3396	2706	2733	2266	2876	3334	2961	2339	3009	2023-03-08	6	116338024	116409540	+	9634	protein_coding	membrane-associated ring finger (C3HC4) 8 [Source:MGI Symbol;Acc:MGI:1919029]	-
ENSMUSG00000053838	2564	2714	3043	2357	2620	2705	2795	3324	2610	2560	2394	2577	3184	3130	2360	2990	Nudcd3	11	6105691	6200415	-	6496	protein_coding	NudC domain containing 3 [Source:MGI Symbol;Acc:MGI:2144158]	-
ENSMUSG00000052928	2707	2916	3086	2377	2692	2655	3131	3315	2812	2816	2401	2973	3048	3009	2296	3114	Ctif	18	75431224	75697696	-	6173	protein_coding	CBP80/20-dependent translation initiation factor [Source:MGI Symbol;Acc:MGI:2685518]	-
ENSMUSG00000039585	3062	2984	3332	2379	3049	1868	3130	3594	2685	2243	1248	2317	3688	2737	2426	2978	Myo9a	9	59750896	59928866	+	13034	protein_coding	myosin IXa [Source:MGI Symbol;Acc:MGI:107735]	-
ENSMUSG00000025630	2282	2421	2898	2571	2429	3189	2663	3289	2491	3205	3096	2762	3039	2959	2303	3011	Hprt	X	52988137	53021659	+	1289	protein_coding	hypoxanthine guanine phosphoribosyl transferase [Source:MGI Symbol;Acc:MGI:96217]	-
ENSMUSG00000028416	2501	2922	2988	2532	2537	2823	2799	3248	2491	2960	3178	3248	2922	2847	2330	2991	Bag1	4	40936398	40948294	-	1349	protein_coding	BCL2-associated athanogene 1 [Source:MGI Symbol;Acc:MGI:108047]	-
ENSMUSG00000052296	2771	2610	3070	2408	2464	2565	2953	3350	2773	2601	2066	2869	3125	2984	2298	3000	Ppp6r1	7	4631495	4659019	-	4887	protein_coding	protein phosphatase 6, regulatory subunit 1 [Source:MGI Symbol;Acc:MGI:2442163]	-
ENSMUSG00000039533	2435	2569	3217	2497	2346	2810	2657	3191	2580	3001	2741	3008	3368	2879	2111	2745	Mmd2	5	142562358	142608800	-	5193	protein_coding	monocyte to macrophage differentiation-associated 2 [Source:MGI Symbol;Acc:MGI:1922354]	-
ENSMUSG00000047714	2397	2740	2937	2410	2367	2875	2678	3352	2471	2779	2800	2882	3246	3160	2293	3062	Ppp1r2	16	31251537	31275277	-	4440	protein_coding	protein phosphatase 1, regulatory inhibitor subunit 2 [Source:MGI Symbol;Acc:MGI:1914099]	-
ENSMUSG00000023473	3214	2506	3355	2173	2622	2074	3102	3438	2722	2039	1185	2260	3351	2870	2357	3333	Celsr3	9	108826320	108852969	+	12063	protein_coding	cadherin, EGF LAG seven-pass G-type receptor 3 [Source:MGI Symbol;Acc:MGI:1858236]	-
ENSMUSG00000026821	2826	2615	2834	2440	2397	2595	2719	3347	2728	3071	2479	3010	3301	3145	2225	2877	Ralgds	2	28513125	28553081	+	6159	protein_coding	ral guanine nucleotide dissociation stimulator [Source:MGI Symbol;Acc:MGI:107485]	-
ENSMUSG00000071658	2429	2480	2827	2611	2272	3145	2836	3219	2543	3470	2855	2735	2956	3017	2253	3224	Gng3	19	8836929	8839246	-	1699	protein_coding	guanine nucleotide binding protein (G protein), gamma 3 [Source:MGI Symbol;Acc:MGI:102704]	-
ENSMUSG00000034525	3024	2770	3400	2337	2677	2018	2938	3392	2654	2296	1400	2288	3493	2801	2335	3026	Ice1	13	70551707	70637634	-	11190	protein_coding	interactor of little elongation complex ELL subunit 1 [Source:MGI Symbol;Acc:MGI:2385865]	-
ENSMUSG00000022378	2439	2611	2941	2492	2419	2754	2793	3306	2636	2645	2665	2619	2972	3255	2237	3087	Fam49b	15	63929097	64060478	-	11412	protein_coding	family with sequence similarity 49, member B [Source:MGI Symbol;Acc:MGI:1923520]	-
ENSMUSG00000078794	2725	2869	2925	2308	2413	2958	2803	2842	2614	2811	2744	2919	2841	2954	2088	3011	Dact3	7	16875317	16887462	+	2989	protein_coding	dishevelled-binding antagonist of beta-catenin 3 [Source:MGI Symbol;Acc:MGI:3654828]	-
ENSMUSG00000033184	2466	2537	3050	2443	2421	2652	2732	3105	2557	2724	2632	3201	3167	2876	2270	2759	Tmed7	18	46560235	46597535	-	8839	protein_coding	transmembrane p24 trafficking protein 7 [Source:MGI Symbol;Acc:MGI:1913926]	-
ENSMUSG00000042671	2333	1783	2805	1791	1666	2059	2568	2733	1819	2431	1292	1339	2579	2185	1868	2843	Rgs8	1	153653025	153700323	+	9640	protein_coding	regulator of G-protein signaling 8 [Source:MGI Symbol;Acc:MGI:108408]	-
ENSMUSG00000022708	3092	2859	3773	2352	3695	1304	3279	3412	2347	1396	942	2188	4519	3571	2906	2965	Zbtb20	16	42875881	43642602	+	30730	protein_coding	zinc finger and BTB domain containing 20 [Source:MGI Symbol;Acc:MGI:1929213]	ZBTB
ENSMUSG00000022890	2195	2669	2842	2603	2137	2827	2823	3241	2456	2972	3572	3053	3048	2905	2260	2727	Atp5j	16	84827866	84835625	-	3130	protein_coding	ATP synthase, H+ transporting, mitochondrial F0 complex, subunit F [Source:MGI Symbol;Acc:MGI:107777]	-
ENSMUSG00000019998	2380	2553	2929	2539	2425	2657	2755	3091	2480	2949	2642	2976	3164	2967	2346	2881	Stx7	10	24149302	24190222	+	4473	protein_coding	syntaxin 7 [Source:MGI Symbol;Acc:MGI:1858210]	-
ENSMUSG00000031066	2774	2439	3144	2529	2445	2632	2653	3203	2364	3047	1718	2367	3067	3272	2393	3552	Usp11	X	20703906	20720539	+	4732	protein_coding	ubiquitin specific peptidase 11 [Source:MGI Symbol;Acc:MGI:2384312]	-
ENSMUSG00000035284	3373	2856	3584	2208	3104	1617	3344	3461	2559	1821	1104	2028	3621	2654	2231	2864	Vps13c	9	67840396	67995638	+	16299	protein_coding	vacuolar protein sorting 13C [Source:MGI Symbol;Acc:MGI:2444207]	-
ENSMUSG00000049517	2106	2571	2949	2702	2212	3208	2703	3244	2316	3007	3722	2727	2862	2638	2288	2494	Rps23	13	90922958	90924950	+	1268	protein_coding	ribosomal protein S23 [Source:MGI Symbol;Acc:MGI:1913725]	-
ENSMUSG00000042873	2758	2888	2939	2268	2536	2458	2928	3301	2710	2573	1955	2524	2948	3128	2351	3065	Lhfpl4	6	113168090	113195384	-	5813	protein_coding	lipoma HMGIC fusion partner-like protein 4 [Source:MGI Symbol;Acc:MGI:3057108]	-
ENSMUSG00000042699	2715	2652	3083	2364	2620	2145	2793	3599	2691	2377	1379	2536	3344	2728	2273	3131	Dhx9	1	153455758	153487660	-	9603	protein_coding	DEAH (Asp-Glu-Ala-His) box polypeptide 9 [Source:MGI Symbol;Acc:MGI:108177]	-
ENSMUSG00000030432	2288	2654	2894	2754	2192	3025	2695	3040	2550	3055	3781	2590	2888	3127	2172	2465	Rpl28	7	4792874	4795066	+	1840	protein_coding	ribosomal protein L28 [Source:MGI Symbol;Acc:MGI:101839]	-
ENSMUSG00000001416	2298	2722	3098	2561	2217	2827	2790	3088	2359	2907	2901	2761	2872	2931	2284	3000	Cct3	3	88297116	88321767	+	6370	protein_coding	chaperonin containing Tcp1, subunit 3 (gamma) [Source:MGI Symbol;Acc:MGI:104708]	-
ENSMUSG00000061477	1987	2346	2810	2706	2312	3115	2886	3266	2287	3020	3506	3003	3168	2805	2240	2818	Rps7	12	28630854	28635953	-	2015	protein_coding	ribosomal protein S7 [Source:MGI Symbol;Acc:MGI:1333818]	-
ENSMUSG00000047888	3365	2991	3315	2109	2928	1706	3389	3697	2583	1938	1072	2243	3761	2710	2354	2923	Tnrc6b	15	80711313	80941085	+	23677	protein_coding	trinucleotide repeat containing 6b [Source:MGI Symbol;Acc:MGI:2443730]	-
ENSMUSG00000061130	2597	2656	2913	2396	2354	2647	2678	3289	2449	2753	2700	2723	3154	3205	2147	2692	Ppm1b	17	84956741	85023991	+	4971	protein_coding	protein phosphatase 1B, magnesium dependent, beta isoform [Source:MGI Symbol;Acc:MGI:101841]	-
ENSMUSG00000028960	2813	2815	2868	2445	2737	2280	2912	3399	2671	2331	1917	2794	3015	2925	2382	2979	Ube4b	4	149328416	149426749	-	7078	protein_coding	ubiquitination factor E4B [Source:MGI Symbol;Acc:MGI:1927086]	-
ENSMUSG00000040459	2666	2519	2928	2314	2341	2630	2640	3287	2762	2460	2314	2799	3074	3252	2129	2916	Arglu1	8	8665075	8690521	-	5477	protein_coding	arginine and glutamate rich 1 [Source:MGI Symbol;Acc:MGI:2442985]	-
ENSMUSG00000027206	2345	2670	2808	2514	2450	2750	2706	3235	2616	2952	2727	3159	3004	2884	2254	2872	Cops2	2	125830304	125859139	-	3549	protein_coding	COP9 signalosome subunit 2 [Source:MGI Symbol;Acc:MGI:1330276]	-
ENSMUSG00000029095	2837	2746	3185	2346	2721	2416	2927	3446	2772	2180	2064	2715	3377	3007	2434	3143	Ablim2	5	35757880	35884973	+	7047	protein_coding	actin-binding LIM protein 2 [Source:MGI Symbol;Acc:MGI:2385758]	-
ENSMUSG00000035566	2737	2706	3082	2348	2903	2323	2972	3232	2455	2687	1740	2765	3290	3042	2528	3320	Pcdh17	14	84443563	84539002	+	12991	protein_coding	protocadherin 17 [Source:MGI Symbol;Acc:MGI:2684924]	-
ENSMUSG00000096188	2789	2387	3056	2323	2440	2338	2910	3304	2463	2711	1926	2646	3148	3025	2311	3156	Cmtm4	8	104348191	104395807	-	7734	protein_coding	CKLF-like MARVEL transmembrane domain containing 4 [Source:MGI Symbol;Acc:MGI:2142888]	-
ENSMUSG00000037458	2408	2654	2882	2484	2333	2535	2820	3171	2582	2728	2780	2752	3091	2621	2132	2858	Azin1	15	38487427	38519266	-	6256	protein_coding	antizyme inhibitor 1 [Source:MGI Symbol;Acc:MGI:1859169]	-
ENSMUSG00000003863	2729	2443	3013	2348	2384	2599	3136	3294	2592	2481	2537	2527	2831	2968	2032	3065	Ppfia3	7	45339122	45367019	-	7899	protein_coding	protein tyrosine phosphatase, receptor type, f polypeptide (PTPRF), interacting protein (liprin), alpha 3 [Source:MGI Symbol;Acc:MGI:1924037]	-
ENSMUSG00000036698	3175	2736	3261	2166	2820	1807	2936	3512	2496	2213	1243	2320	3402	2716	2499	2998	Ago2	15	73095844	73184935	-	14031	protein_coding	argonaute RISC catalytic subunit 2 [Source:MGI Symbol;Acc:MGI:2446632]	-
ENSMUSG00000084883	2753	2996	2838	2270	2579	2387	2604	2883	2574	2644	2519	3173	2708	3051	2224	2703	Ccdc85c	12	108203602	108275425	-	4337	protein_coding	coiled-coil domain containing 85C [Source:MGI Symbol;Acc:MGI:3644008]	-
ENSMUSG00000002102	2282	2615	2843	2591	2267	2886	2779	3352	2406	2624	3356	2971	2896	2725	2293	2660	Psmc3	2	91054009	91066369	+	2607	protein_coding	proteasome (prosome, macropain) 26S subunit, ATPase 3 [Source:MGI Symbol;Acc:MGI:1098754]	-
ENSMUSG00000030759	2565	2715	3125	2424	2632	2361	2929	3174	2472	2748	2231	2998	3422	2751	2181	2639	Far1	7	113513834	113571511	+	8055	protein_coding	fatty acyl CoA reductase 1 [Source:MGI Symbol;Acc:MGI:1914670]	-
ENSMUSG00000061911	2706	2496	3003	2209	2587	2257	3032	3416	2300	2526	1617	2269	3223	2936	2375	3179	Myt1l	12	29528384	29923213	+	14018	protein_coding	myelin transcription factor 1-like [Source:MGI Symbol;Acc:MGI:1100511]	zf-C2HC
ENSMUSG00000054013	2498	2656	2945	2466	2165	2848	2628	2945	2553	3174	3025	2739	2861	2990	2169	3039	Tmem179	12	112500189	112516747	-	2499	protein_coding	transmembrane protein 179 [Source:MGI Symbol;Acc:MGI:2144891]	-
ENSMUSG00000034707	2908	2704	3161	2302	2427	2396	2839	3318	2706	2505	1941	2715	3078	2770	2277	3066	Gns	10	121365090	121397249	+	9442	protein_coding	glucosamine (N-acetyl)-6-sulfatase [Source:MGI Symbol;Acc:MGI:1922862]	-
ENSMUSG00000035936	2730	2700	3301	2281	2485	2345	2784	3252	2662	2854	1932	2633	3292	2900	2230	3029	Aldh5a1	13	24907579	24937661	-	5647	protein_coding	aldhehyde dehydrogenase family 5, subfamily A1 [Source:MGI Symbol;Acc:MGI:2441982]	-
ENSMUSG00000006005	2762	2686	3238	2384	2608	2141	2975	3470	2633	2228	1592	2431	3434	2645	2373	2984	Tpr	1	150392838	150449935	+	10496	protein_coding	translocated promoter region, nuclear basket protein [Source:MGI Symbol;Acc:MGI:1922066]	-
ENSMUSG00000038733	2682	2648	2929	2358	2593	2448	2825	3285	2601	2524	1979	2706	3288	2803	2214	2939	Wdr26	1	181173228	181211552	-	7848	protein_coding	WD repeat domain 26 [Source:MGI Symbol;Acc:MGI:1923825]	-
ENSMUSG00000027180	2494	2595	2839	2376	2451	2659	2753	3256	2506	2808	2646	2684	3126	2908	2257	2920	Fbxo3	2	104027721	104063240	+	7237	protein_coding	F-box protein 3 [Source:MGI Symbol;Acc:MGI:1929084]	-
ENSMUSG00000026000	2404	2751	2770	2494	2260	2624	2826	3103	2586	2443	2665	2654	2982	3052	2063	2796	Lancl1	1	67000517	67038872	-	6863	protein_coding	LanC (bacterial lantibiotic synthetase component C)-like 1 [Source:MGI Symbol;Acc:MGI:1336997]	-
ENSMUSG00000018547	2854	2773	3096	2352	2561	2145	2853	3356	2550	2406	1558	2420	3151	2826	2466	2961	Pip4k2b	11	97715157	97744704	-	5204	protein_coding	phosphatidylinositol-5-phosphate 4-kinase, type II, beta [Source:MGI Symbol;Acc:MGI:1934234]	-
ENSMUSG00000073639	2466	2477	2955	2442	2339	2765	2622	3077	2478	3026	2690	2862	3089	2779	2275	2858	Rab18	18	6765205	6790231	+	2257	protein_coding	RAB18, member RAS oncogene family [Source:MGI Symbol;Acc:MGI:102790]	-
ENSMUSG00000027895	2968	2251	2970	2298	2490	2756	3103	3179	2313	3100	2355	2414	2872	2874	2280	3060	Kcnc4	3	107438303	107459552	-	3667	protein_coding	potassium voltage gated channel, Shaw-related subfamily, member 4 [Source:MGI Symbol;Acc:MGI:96670]	-
ENSMUSG00000021076	2381	2536	2883	2562	2292	2597	2633	3163	2530	2789	2632	2758	3007	2915	2224	2954	Actr10	12	70937857	70964718	+	9726	protein_coding	ARP10 actin-related protein 10 [Source:MGI Symbol;Acc:MGI:1891654]	-
ENSMUSG00000051403	2846	2646	2866	2453	2332	2594	2551	3079	2508	2959	2551	2846	2678	3147	2131	2814	Ppp1r37	7	19530800	19563076	-	4110	protein_coding	protein phosphatase 1, regulatory subunit 37 [Source:MGI Symbol;Acc:MGI:2687042]	-
ENSMUSG00000027210	2491	3087	2605	2656	2458	2175	2741	3187	2747	2402	2885	3624	2785	3127	2145	2301	Meis2	2	115863064	116065839	-	12043	protein_coding	Meis homeobox 2 [Source:MGI Symbol;Acc:MGI:108564]	Homeobox
ENSMUSG00000020023	2725	2728	3102	2269	2807	2342	2942	3489	2709	2486	2035	2895	3489	2930	2430	2731	Tmcc3	10	94311949	94590956	+	7153	protein_coding	transmembrane and coiled coil domains 3 [Source:MGI Symbol;Acc:MGI:2442900]	-
ENSMUSG00000059291	2037	2442	2676	2627	2268	3297	2639	2974	2337	2845	3748	2629	3096	2822	2400	2540	Rpl11	4	136028265	136053428	-	2697	protein_coding	ribosomal protein L11 [Source:MGI Symbol;Acc:MGI:1914275]	-
ENSMUSG00000025094	3029	1029	4074	2705	2830	3875	3516	3774	2325	4815	785	1067	3322	2341	2535	4668	Slc18a2	19	59260878	59296012	+	3803	protein_coding	solute carrier family 18 (vesicular monoamine), member 2 [Source:MGI Symbol;Acc:MGI:106677]	-
ENSMUSG00000021266	2550	2802	3168	2389	2345	2751	2735	3103	2622	2682	2753	2925	2949	2704	2122	2903	Wars	12	108860030	108894174	-	3447	protein_coding	tryptophanyl-tRNA synthetase [Source:MGI Symbol;Acc:MGI:104630]	-
ENSMUSG00000029447	2319	2684	2784	2556	2342	2725	2776	3161	2328	2955	2806	2933	2914	2749	2395	2542	Cct6a	5	129786998	129846371	+	3620	processed_transcript	chaperonin containing Tcp1, subunit 6a (zeta) [Source:MGI Symbol;Acc:MGI:107943]	-
ENSMUSG00000001986	2406	2801	2819	2350	2617	2241	3055	3167	2646	2269	2063	2718	3135	2785	2093	2700	Gria3	X	41400854	41678601	+	9859	protein_coding	glutamate receptor, ionotropic, AMPA3 (alpha 3) [Source:MGI Symbol;Acc:MGI:95810]	-
ENSMUSG00000020836	2876	3055	3261	2254	2525	2704	3204	3410	2832	1894	2388	3019	3220	2801	2160	3108	Coro6	11	77462411	77470484	+	3011	protein_coding	coronin 6 [Source:MGI Symbol;Acc:MGI:2183448]	-
ENSMUSG00000022761	2515	2635	3043	2441	2358	2520	2742	3201	2556	2633	2415	3011	3042	2745	2277	2847	Lztr1	16	17508688	17526333	+	6111	protein_coding	leucine-zipper-like transcriptional regulator, 1 [Source:MGI Symbol;Acc:MGI:1914113]	-
ENSMUSG00000038967	2557	2737	2862	2293	2303	2546	2747	2941	2486	2642	2667	2856	2902	3008	2158	2598	Pdk2	11	95026258	95041354	-	3163	protein_coding	pyruvate dehydrogenase kinase, isoenzyme 2 [Source:MGI Symbol;Acc:MGI:1343087]	-
ENSMUSG00000031950	2220	2423	2794	2539	2187	2861	2857	2871	2375	2910	3222	2733	2863	2879	2147	2783	Gabarapl2	8	111940703	111953612	+	2325	protein_coding	gamma-aminobutyric acid (GABA) A receptor-associated protein-like 2 [Source:MGI Symbol;Acc:MGI:1890602]	-
ENSMUSG00000036257	2446	2592	2942	2425	2465	2545	2839	3297	2493	2666	2465	2688	3114	2755	2332	3094	Pnpla8	12	44221370	44322532	+	14174	protein_coding	patatin-like phospholipase domain containing 8 [Source:MGI Symbol;Acc:MGI:1914702]	-
ENSMUSG00000029598	2671	2873	2867	2417	2547	2396	2779	3302	2839	2168	2321	2976	3156	3047	2371	2720	Plbd2	5	120483282	120503625	-	6620	protein_coding	phospholipase B domain containing 2 [Source:MGI Symbol;Acc:MGI:1919022]	-
ENSMUSG00000060002	2646	3000	3264	2375	2605	2135	2794	3282	2631	2413	2197	3037	3587	2770	2115	2448	Chpt1	10	88452745	88504073	-	8324	protein_coding	choline phosphotransferase 1 [Source:MGI Symbol;Acc:MGI:2384841]	-
ENSMUSG00000030519	2624	2790	2855	2259	2406	2484	2927	3111	2541	2513	2035	2398	2886	2855	2268	2999	Apba2	7	64501706	64753878	+	3824	protein_coding	amyloid beta (A4) precursor protein-binding, family A, member 2 [Source:MGI Symbol;Acc:MGI:1261791]	-
ENSMUSG00000031839	2256	2257	2781	2507	2197	2929	2668	3069	2439	3313	3112	2705	2974	2845	2190	2838	Hsbp1	8	119344488	119348922	+	1861	protein_coding	heat shock factor binding protein 1 [Source:MGI Symbol;Acc:MGI:1915446]	-
ENSMUSG00000021413	2768	2479	3120	2301	2518	2195	3000	3329	2549	2449	1752	2651	3298	2549	2226	2755	Prpf4b	13	34875302	34906064	+	8430	protein_coding	pre-mRNA processing factor 4B [Source:MGI Symbol;Acc:MGI:109584]	-
ENSMUSG00000028811	2381	2627	2986	2512	2311	2649	2719	3014	2530	2779	2647	3032	2975	2955	2186	2739	Yars	4	129189760	129219607	+	5943	protein_coding	tyrosyl-tRNA synthetase [Source:MGI Symbol;Acc:MGI:2147627]	-
ENSMUSG00000025326	2739	2761	3387	2276	2910	2066	3029	3423	2474	2180	1615	2279	3590	2718	2379	2770	Ube3a	7	59228750	59311536	+	20626	protein_coding	ubiquitin protein ligase E3A [Source:MGI Symbol;Acc:MGI:105098]	-
ENSMUSG00000075232	2407	2502	3151	2521	2240	2508	2854	3267	2511	3030	2750	3161	3374	2554	2039	2637	Amd1	10	40287458	40302186	-	3542	protein_coding	S-adenosylmethionine decarboxylase 1 [Source:MGI Symbol;Acc:MGI:88004]	-
ENSMUSG00000031833	2860	2411	2926	2227	2546	2304	2585	3212	2845	2693	2152	2762	3199	3433	2247	2802	Mast3	8	70778117	70805054	-	5955	protein_coding	microtubule associated serine/threonine kinase 3 [Source:MGI Symbol;Acc:MGI:2683541]	-
ENSMUSG00000038267	2730	2926	2935	2362	2771	2389	2976	3221	2693	2392	2067	2586	3031	2825	2291	2970	Slc22a23	13	34179158	34345182	-	6386	protein_coding	solute carrier family 22, member 23 [Source:MGI Symbol;Acc:MGI:1920352]	-
ENSMUSG00000022474	2348	2507	2826	2402	2236	2777	2714	2945	2391	3051	3374	2849	2981	2976	2116	2501	Pmm1	15	81951108	81960930	-	2866	protein_coding	phosphomannomutase 1 [Source:MGI Symbol;Acc:MGI:1353418]	-
ENSMUSG00000045967	2854	2414	3150	2362	2669	2454	2988	3397	2427	2526	1577	2255	3097	2981	2210	2934	Gpr158	2	21367542	21830547	+	8170	protein_coding	G protein-coupled receptor 158 [Source:MGI Symbol;Acc:MGI:2441697]	-
ENSMUSG00000055296	2904	2460	2988	2231	2894	2026	2924	3347	2704	2093	1584	2760	3411	2955	2371	2860	Tmem245	4	56866923	56947437	-	17090	protein_coding	transmembrane protein 245 [Source:MGI Symbol;Acc:MGI:2445107]	-
ENSMUSG00000061887	2646	2832	2839	2341	2236	2591	2605	3012	2528	3103	2502	2680	2922	3020	2291	2745	Ssbp3	4	106910701	107049694	+	6582	protein_coding	single-stranded DNA binding protein 3 [Source:MGI Symbol;Acc:MGI:1919725]	-
ENSMUSG00000038174	2653	2740	3225	2350	2862	2163	3055	3318	2523	2565	1743	2459	3294	2667	2216	2869	Fam126b	1	58522806	58586323	-	12041	protein_coding	family with sequence similarity 126, member B [Source:MGI Symbol;Acc:MGI:1098784]	-
ENSMUSG00000037822	2506	2422	2836	2564	2384	2588	2597	3182	2565	2661	2355	2565	3224	2965	2165	2782	Smim14	5	65446844	65537184	-	15976	protein_coding	small integral membrane protein 14 [Source:MGI Symbol;Acc:MGI:1915802]	-
ENSMUSG00000040856	3902	1907	3480	2627	3281	2682	2325	3333	2471	3649	1021	1904	3546	3033	2238	3260	Dlk1	12	109452823	109463336	+	5657	protein_coding	delta like non-canonical Notch ligand 1 [Source:MGI Symbol;Acc:MGI:94900]	-
ENSMUSG00000026181	2676	2650	3111	2347	2403	2166	2559	3156	2584	2807	2198	2777	3045	2878	2253	2880	Ppm1f	16	16896469	16927364	+	4922	protein_coding	protein phosphatase 1F (PP2C domain containing) [Source:MGI Symbol;Acc:MGI:1918464]	-
ENSMUSG00000029364	2513	2582	2967	2361	2330	2578	2632	2958	2391	2748	2207	2694	2958	2915	2128	3054	Wsb2	5	117357304	117378601	+	5857	protein_coding	WD repeat and SOCS box-containing 2 [Source:MGI Symbol;Acc:MGI:2144041]	-
ENSMUSG00000029621	2394	2395	2748	2500	2183	2780	2531	3160	2363	2953	2997	2923	3010	2972	2094	2651	Arpc1a	5	145083830	145108761	+	2567	protein_coding	actin related protein 2/3 complex, subunit 1A [Source:MGI Symbol;Acc:MGI:1928896]	-
ENSMUSG00000030168	2762	2115	2803	2614	1894	2032	2578	3703	2378	3645	2209	3338	3602	3123	2120	2268	Adipor2	6	119353150	119417704	-	5979	protein_coding	adiponectin receptor 2 [Source:MGI Symbol;Acc:MGI:93830]	-
ENSMUSG00000030002	3087	2618	3387	2188	2532	2126	3157	3528	2580	2363	1656	2824	3469	2491	2035	2715	Dusp11	6	85942268	85961667	-	8754	protein_coding	dual specificity phosphatase 11 (RNA/RNP complex 1-interacting) [Source:MGI Symbol;Acc:MGI:1919352]	-
ENSMUSG00000056258	3046	2718	3171	2285	2968	1830	2982	3411	2709	2193	1271	2682	3506	2965	2347	3059	Kcnq3	15	65986387	66286642	-	14708	protein_coding	potassium voltage-gated channel, subfamily Q, member 3 [Source:MGI Symbol;Acc:MGI:1336181]	-
ENSMUSG00000051510	2764	2628	3043	2364	2285	2575	2712	3351	2595	2956	2233	3058	2939	2789	2051	2737	Mafg	11	120625117	120633600	-	5613	protein_coding	v-maf musculoaponeurotic fibrosarcoma oncogene family, protein G (avian) [Source:MGI Symbol;Acc:MGI:96911]	TF_bZIP
ENSMUSG00000037104	2505	2635	2759	2369	2336	2615	2661	2976	2404	2798	2434	2859	2849	2723	2121	2903	Socs5	17	87107679	87137583	+	4392	protein_coding	suppressor of cytokine signaling 5 [Source:MGI Symbol;Acc:MGI:2385459]	-
ENSMUSG00000036737	2693	2586	3338	2403	2686	2168	2860	3177	2590	2537	2419	3360	3492	2776	2388	2768	Oxsr1	9	119238432	119322427	-	5350	protein_coding	oxidative-stress responsive 1 [Source:MGI Symbol;Acc:MGI:1917378]	-
ENSMUSG00000037400	2629	2565	3053	2031	2634	2467	2879	3519	2771	1984	1760	2300	3305	2960	2163	3208	Atp11b	3	35754106	35856276	+	9176	protein_coding	ATPase, class VI, type 11B [Source:MGI Symbol;Acc:MGI:1923545]	-
ENSMUSG00000002413	2838	2706	3105	2282	2746	1926	2915	3466	2624	1952	1411	2472	3330	2779	2303	2927	Braf	6	39603237	39725463	-	13862	protein_coding	Braf transforming gene [Source:MGI Symbol;Acc:MGI:88190]	-
ENSMUSG00000029247	2371	2527	2850	2496	2360	2699	2818	3206	2412	2626	2906	2868	3099	2985	2115	2767	Paics	5	76951307	76967509	+	3139	protein_coding	phosphoribosylaminoimidazole carboxylase, phosphoribosylaminoribosylaminoimidazole, succinocarboxamide synthetase [Source:MGI Symbol;Acc:MGI:1914304]	-
ENSMUSG00000100826	2773	2770	3260	2241	2961	1828	2948	3231	2517	2044	1799	2603	3888	2676	1797	2514	Snhg14	7	59307924	59975759	-	26093	processed_transcript	small nucleolar RNA host gene 14 [Source:MGI Symbol;Acc:MGI:1289201]	-
ENSMUSG00000024474	2375	2484	2953	2526	2402	2508	2759	3278	2559	2610	2516	2614	3218	2649	2222	2825	Ik	18	36744656	36757639	+	1996	protein_coding	IK cytokine [Source:MGI Symbol;Acc:MGI:1345142]	-
ENSMUSG00000028879	2390	2456	2868	2506	2221	2711	2710	3116	2465	2890	2745	2728	2887	2924	2163	3021	Stx12	4	132853501	132884509	-	3188	protein_coding	syntaxin 12 [Source:MGI Symbol;Acc:MGI:1931027]	-
ENSMUSG00000008035	2397	2720	3027	2463	2423	2719	2490	3006	2508	2705	3041	2811	3206	2978	2229	2614	Mid1ip1	X	10715013	10719690	+	2128	protein_coding	Mid1 interacting protein 1 (gastrulation specific G12-like (zebrafish)) [Source:MGI Symbol;Acc:MGI:1915291]	-
ENSMUSG00000097545	2626	2203	2924	2142	2059	2557	3076	3120	2509	2066	2075	2379	2857	2369	1778	2638	Mir124a-1hg	14	64587331	64593961	+	4804	lincRNA	Mir124-1 host gene (non-protein coding) [Source:MGI Symbol;Acc:MGI:2442197]	-
ENSMUSG00000034210	2715	2675	2741	2424	2776	2493	3035	3436	2618	2324	2343	2846	3047	2875	2341	2766	Efcab14	4	115737744	115777327	+	8201	protein_coding	EF-hand calcium binding domain 14 [Source:MGI Symbol;Acc:MGI:2442397]	-
ENSMUSG00000024603	2549	2537	2965	2362	2372	2540	2789	3274	2585	2669	2420	2787	3186	2985	2191	2743	Dctn4	18	60526185	60558766	+	11591	protein_coding	dynactin 4 [Source:MGI Symbol;Acc:MGI:1914915]	-
ENSMUSG00000027828	2340	2322	2854	2377	2279	2753	2551	3231	2515	2809	2736	2985	3055	2872	2122	2560	Ssr3	3	65379655	65392623	-	4172	protein_coding	signal sequence receptor, gamma [Source:MGI Symbol;Acc:MGI:1914687]	-
ENSMUSG00000030224	2102	2495	2895	2387	2271	2727	2636	3086	2484	2881	2875	2957	2940	2879	1855	2744	Strap	6	137735078	137751932	+	3090	protein_coding	serine/threonine kinase receptor associated protein [Source:MGI Symbol;Acc:MGI:1329037]	-
ENSMUSG00000041380	2535	2501	2858	2268	2469	2821	2657	3504	2679	2756	2067	2476	3223	2840	2210	3259	Htr2c	X	146962513	147197277	+	9328	protein_coding	5-hydroxytryptamine (serotonin) receptor 2C [Source:MGI Symbol;Acc:MGI:96281]	-
ENSMUSG00000073702	1991	2401	2715	2560	2165	3232	2647	3148	2347	2989	3497	2912	2949	2666	2150	2599	Rpl31	1	39367842	39371911	+	1662	protein_coding	ribosomal protein L31 [Source:MGI Symbol;Acc:MGI:2149632]	-
ENSMUSG00000008730	2850	2410	2955	2231	2485	2154	2849	3246	2525	2355	1593	2336	3355	2812	2204	2769	Hipk1	3	103739815	103791563	-	10914	protein_coding	homeodomain interacting protein kinase 1 [Source:MGI Symbol;Acc:MGI:1314873]	-
ENSMUSG00000029998	2523	2519	2852	2323	2523	2407	2676	3354	2499	2360	1932	2597	3140	2886	2419	2865	Pcyox1	6	86386006	86397154	-	4932	protein_coding	prenylcysteine oxidase 1 [Source:MGI Symbol;Acc:MGI:1914131]	-
ENSMUSG00000020132	2357	2453	2877	2398	2335	2615	2573	3259	2591	2770	2443	2752	3109	2839	2143	2736	Rab21	10	115287084	115315594	-	5047	protein_coding	RAB21, member RAS oncogene family [Source:MGI Symbol;Acc:MGI:894308]	-
ENSMUSG00000055531	2685	2478	3040	2238	2458	2192	2857	3230	2470	2447	1868	2510	3315	2715	1970	2601	Cpsf6	10	117344673	117380015	-	10510	protein_coding	cleavage and polyadenylation specific factor 6 [Source:MGI Symbol;Acc:MGI:1913948]	-
[truncated: 53,006 more rows]

## Sheet: Fpkm Counts
gene_id	WT_CTL_F1	WT_CTL_F2	WT_CTL_F3	WT_CTL_F4	WT_CTL_M5	WT_CTL_M6	WT_CTL_M7	WT_CTL_M8	WT_Mn_F9	WT_Mn_F10	WT_Mn_F11	WT_Mn_F12	WT_Mn_M13	WT_Mn_M14	WT_Mn_M15	WT_Mn_M16	gene_name	gene_chr	gene_start	gene_end	gene_strand	gene_length	gene_biotype	gene_description	tf_family
[truncated: 54,765 more rows]

[truncated: 6 more sheets: Autophagy, Mitophagy, KEGG-Autophagy animal-mmu04140, KEGG-Mitophagy animal-mmu04137, Mitochondrial Dynamics, Mitochondrial Function]
